# Supplementary material for: Genome-Wide Characterization and Gene Expression Analyses of GATA Transcription Factors in Moso Bamboo (Phyllostachys edulis)
Source: Int J Mol Sci. 2019 Dec 18;21(1):14. doi: 10.3390/ijms21010014 (PMC6982067; doi:10.3390/ijms21010014)
Supplement: Supplementary file 1 [file ijms-21-00014-s001.zip]

Archive with 10 entries (10 files):
- Table S1.xls
- Table S2.xls
- Table S3.xls
- Table S4.xls
- Table S5.xls
- Table S6.xls
- Table S7.xls
- Table S8.xls
- Table S9.xls
- Fig S1.jpg
