# Supplementary material for: Genome-Wide Characterization and Gene Expression Analyses of GATA Transcription Factors in Moso Bamboo (Phyllostachys edulis)
Source: Int J Mol Sci. 2019 Dec 18;21(1):14. doi: 10.3390/ijms21010014 (PMC6982067; doi:10.3390/ijms21010014)
Supplement: Supplementary file 1 [file ijms-21-00014-s001.zip › Table S1.xls]

## Sheet: Sheet1
Supplementary Table S1: CDS sequences of PeGATAs
Gene name	Gene ID	Sequence
PeGATA1	PH01000001G0820	ATGGCGGAGAGGGAGGGCTTCTCGGTGGAAGACCTGCTGGACCTTGAGGAGTTCTGCGAGGCGGACAAGGACGGCGCCGAGGAGCACGAGGGGGAGGAAGCGCCACCGGCCGCCGCGGACCAGGAGAAGTCGAACGACGACTCTCAGCAGTCGTCGGTCGTGTCGTACGAGCTCGTGCCGCCCCCGCCTCCGCCGCCGGAGATTGTTGACCTGCCGGCGAAGCGCAGCAAGCGCTCTCGGGCCTCGGGGTGGTCGCTCTCGGGTGCGCCGCCCTTCTCTGACTCGACGTCATCGTCTTCGACCACCACCACATCCTCGTGCTCCTCGTCCGCCTCGTTCTCGCCGTTCTTCCTGCTGGACTCGCCCCCCCTCGGCGTCTCGGATCTCCCAGAGGACTAC…
PeGATA2	PH01000036G1110	ATGGCGAGCGGCGGATTCTTGGAGGAGATGATGAGGGAGCAGAGCCTCCTGGAGGCGACGTGCGGTGACCTCTTCGACCACATCGACGACCTGCTCGACTTCCCCAAGGAGGACTCCGCCGACGACGTGCTCCTCCTCGACGCGCCCGCGCCCGGCAGCCCGCTCTCCGCGCGCATCATCGACGTCGGCTACGGCAAGCCGGCGCCCCCGCCGCTGGTGGCGCCGCCCCCCGCGCAGGGCGACGCGGCGTTCTTCGACGCGCAGGGCGCGCTCGGGGCGGAGGCGTTCGACGGCAAGAACGGCCACATTGGCTCGTGTGATGAGCTAGACATGGACATGGCGCAGCTGGAGTGGCTGTCGGAGCTCTTCGACGACACCTCCATCCCGCACGAGCCCGCC…
PeGATA3	PH01000040G1560	ATGGTTTTCTGTTTCCCTCCACACACTCCGCCCTCTCCCCTCCTCCACCTTGAGATCTCGCCGACTCGCCCCCTTTTTCTCCGCCCCCTCCGATCGTCTCATCCTCCATTCCTCCCTCCCTCCCTCCCTCCCCCATCGGCATCGCTTCCCTCCACTCTTCCTCCTTCTCCCGCCCCTAACCCCTACTATTCTAGTAGTCTAGCAGCAGCAGGCAGACCTAGTGGAGTAGCTGCTAGATACCGGAAGCAGAGATCTGCCACGGATCAAGAAACCCCTAGACCCGAGCCTCCGCCTCTCGATCCGCGTGCCGGAGCCGTGGAGCGCCGGAGCTGCGGGGAGGGTGGGGCGGGAGAGGGGAGTGCTGGTGTTGTGTTAGATCCGCCGATCTTGGCGACGGAG…
PeGATA4	PH01000114G0660	ATGGAGCAGTACGAGTCGCAGCAGGAGCACGAGGAGGATGAGGAAGAGGCGGAGGAGGATCACGAGGGTGGCGCCGGGGAGGTTGTCCCGATGGACGCGGATGTCGCCACTGCCGCCGCGGCGGACGCGCACGGGGCGATGGTGCCGGCGGCCGCCGCGGCCGCGGAGGCGGGGGGCGTGCCGCACATCGGGTCGAACACGCTCACACTGTCGTTCCAGGGCGAGGTGTACGTCTTCGAGTCCGTGTCCGCCGAGAAGAGGTTGAATTTTCCACACCGGGTAGCATCGCTGATGAGGTTCCGGGAAAAGCGGAAAGAGAGGAACTTCGATAAGAAGATCCGGTATACTGTTCGGAAGGAAGTTGCACTTAGGATGCATCGCAATAAAGGGCAGTTTACA…
PeGATA5	PH01000157G0800	ATGGTGGGGGGCGGGGCGGCTGACAAGGACGCGGCAGCGCAGGCTGAAGAGCTACCCAGCGGCGCGGGCGCCAGCTTGATTGGCTTCTTTGACCACACGGTAGCTGTTTCTCCCATGACTGTGGCTGAGGGGTTGGAGGTGGCGGCGGGAGGAGAGGGACAGGGGGAGGGAGAGGAGGAGGAGGAGCTGGAGTGGCTTTTGAACAAGGACGCGTTCCCGTCGGTGGAGACGATGGCGGCGGAGGTGGAGGCGGCGCCGGCGCGCGCGGCGGTGGGGCCGAGGACCAAGGGGCTGCGGCGTCGGCGGCGGGTGACGGCGCCGTGGAGCCTCCCACCGGTGCTGCCGAGTCCGCCCCAGGCGGCGGCCGGGGCGCCGCGGCGCCGGTGCACTCACTGCGCG…
PeGATA6	PH01000162G1360	ATGGCGGAGGCGGTGTTGGAGGGGAGCGAGCCGGTGGATCTGTCCAAGCACCCCTCCGGCATCGTCCCCACGCTCCAGAATATTGTGTCCACGGTCAACTTGGACTGTAAATTGGACCTGAAAGCAATCGCTCTTCAAGCGCGCAATGCAGAATACAACCCCAAGCGTTTTGCTGCGGTTATAATGAGGATAAGGGAACCAAAAACTACAGCATTGATATTTGCATCAGGAAAAATGGTCTGCACTGGAGCAAAAAGTGAACAACAATCCAAACTTGCAGCTAGAAAATACGCTCGTATCATCCAGAAGCTTGGTTTTCCTGCTAAATTCAAGGACTTCAAGGTACAGAATATTGTTGGGTCTTGTGATGTCAAATTCCCTATAAGGCTTGAGGGCCTT…
PeGATA7	PH01000232G0180	ATGGATCCATCCCCTCCCGTCGACAAGGTGGATCCCGACGAGTGCACCGCCTCCGGCGAACCCAAGGCCTGCGCCGACTGCCACACCACCAAGACTCCGCTCTGGCGCGGCGGACCAACAGGACCCAAGTCGCTGTGCAACGCCTGCGGGATCCGCTACCGGAAGAGGAGGAGGCAGGCGCTGGGGCTGGACGCCACCGAGACCGAGGGCGCAGAGCAGCAGCAGCAGCAGCAGCACAGGAAGAAGGCCAAGAAGGAGAACAAGGAGGACGAGGTCACCGTGGAGCTCCACATGGTCGGCTTCGGCAAGGACGTCGTGCTCAAGCAGCGCCGCCGGATGCGCCGCAGGAAATGCCTCGGCGAGGAGGAGAGGGCAGCCATCCTCCTCATGGCCCTCTCC…
PeGATA8	PH01000242G0460	ATGCTGCAGGAGCTGGCGCCATGTACGTGTGGGCTGCTCTACGGCAGCTGCGGCGGCGGGTGCGGCGGCGCCGCGGCGGCCTTCTCGCTGCTGTTCCCCATGGCGAGCGGACAGTACTACTACAGGCAGTGCGGCGCGGAGGAGGAGGACGGGCCGGTGGACTGCACGCTGTCGCTCGGCACGCCGTCGACCCGGCGGGCCGTGCCGTCCGCGCTCGCGGGCGGCAAGCAGGAGGGTGCCGTGGCTTCTTGCAAGGAGGCCGCCCTGCCCGCCCGGCGGTGCGCGAACTGCGACACCACGTCGACGCCGCTCTGGCGGAACGGGCCACGGGGACCCAAGTCGTTGTGCAACGCCTGCGGGATCCGGTACAAGAAGGAAGAGAGGCGCGCCGCCGCGGCT…
PeGATA9	PH01000263G0760	ATGGCGTCGGAGTGGGAAATGGCCATGGGCGTGGAGCTCGGCATGGGAATGGGCACGTACCACAACGCCCCGGGCATCACCGCCGCACCGATGGGCCACCACGGCAACGGCGGCGGTTTCTCCACGGCTCACCACTTCTACGGGATGCCGCCGATGGGCGACGCCATGCGCGTGGACGAACTCCTCGACCTCTCCAACGCGGGCGCCCACGAGTTCTTCCCTGCCTCCGCGACCGCCGCCGCCGCCGACAACGGGCACCACCTCGGCGCCATGGGCGAGCCGTCGGCCAACACCCCGTCCGCCACGTCGTCGGATCACCAGACGTCGATGCTCTCCTTCGCCGACGAGTTCTACATACCCAGCGAGGAAGCTGCGGAGCTGGAGTGGCTATCCAAGTTC…
PeGATA10	PH01000284G0590	ATGGAGGCGACGGCCGAGTACAACGTGCATGGCTACTACGCCGGCTCGGGCCGCGACAAGAAGGGTGCGGCGTGCGGGGACCACTTCGTCGTGGACGACCTCCTCGTGCTGCCGTACGACGACGAGGAGGAAGGGGAGGGGGAGGCGGCCGGCGCCGGCACCCTCGCCGGTTTCGGGAACGCGTCGGCCGACTCCTCGACCGTCACGGCCCTGGACAGCTGCAGCAACTCCTTCTCCGGCCTAGCCGACGGCGACTTCTCCGGCGAGCTGTGCGAGCCGTACGACCAATTGGCGGAGCTGGAATGGCTGTCTAATTACATGGGCGAGGGCGTCGACGCCTTCGCCAGCGAGGACCTCCAGAAGCTGCAGCTCATTTCCGGCATCCCCTCCGGCGGCTTC…
PeGATA11	PH01000417G1130	ATGGATGTGCACCCACCAAATGCGGCCGCCTCCTCCCCCTTGGGGGATTTGTTTCCCCATGAGCCTGCAATGGAAAGTGAAGACAGCAGTGTAGAATGGCTCTCCATCTATGTGGAGGACTGCTTGTCTAGCTCTGCGTCGTACACAAACCCTGTCTTCGCAGAACAAGCACCTACTACAATGACAAATCAAAACGCTGCAAGACCGAAATTACCACCACCTTCATCTTCCAATTCCAGAAGAAAGAAAAGGAGCCTGGCCTCTGTAATAAGTGAAGATGACGACCAACACTATTTCACGTTGTTTGTTGAGCCACCTCTACTCCTTCTTGATCAGAAGCATTGGCTAGCAGAGAGTGAGCTCATCCTCCCGAAGAAAGACAGAGACCAAGAACTTGTC…
PeGATA12	PH01000468G1050	ATGCTGCACGAGGCGGCGCCATGCACGTGCGGGCTGCTCTACGGCAGCTGCGGCGGCGGCTGCTCGCTTCTGTTCGCGGCGGCGCCGGGGGACCACCACCACTACAAGCAATGCGGCGACGAGGAAGCCGGGGGCTTCGACGGATCGGCGTACGGCGGCTCGGTGGACTGCACGCTGTCGCTTGGCACGCCGTCCACCAGGCGCGCCGAGGCGGGCGCACGCGTGCCGGCTGCAGTAGCCGGGCTGCCGTGGGAGGCGGTGCCCAGCTGCAACGGCAGGACGGACCAGGCTAACGCCTGCGCCAACTGCGACACGACTTCAACCCCGCTCTGGAGGAACGGGCCACGCGGACCAAAGTCGTTGTGCAACGCGTGTGGGATCCGGTACAAGAAAGAGGAG…
PeGATA13	PH01000604G0620	ATGGATCCATCCCCTCCTGTCGACAAGGTGGATCCCGACGAGTGCACCGCCTCCGGCGAGCCCAAGGCCTGCGCCGACTGCCACACCACCAAGACTCCCCTCTGGCGCGGCGGGCCAACAGGACCCAAGTCGTTGTGCAACGCCTGCGGGATCCGGTACCGGAAGAGGAGGAGGCAGGCGCTGGGGCTGGAGGCCGCCGCCGAGGGCGCCGAGCAGCAGCAGCAAAAGAAGAAGAGCAAGAAGGAGGACGAGGTCACCGTCGAGCTCCACATGGTCGGTTTCGGCAAGGATGTCGTGCTTAAGCAGCGCCGCCGGATGCGCCGGAGGAAATGCCTAGGCGAGGAGGAGAGGGCGGCCATCCTCCTCATGGCCCTCTCCTCCGGCGTCATCTACGCC
PeGATA14	PH01000750G0690	ATGGCGGCGGATGGCCACGATCCCCTGCTCCCGTCGGACGGCGCCGCCGGCGAGGACGACGCCGCCGCGGCGGAGGCGCTTCTGAGCGCGGCGTCAGAACAGCTGACGCTGGTGTACCAGGGCGAGGTCTACGTCTTCGACCCCGTCCCGCCCCAAAAGGTTCAGGCTGTTCTGTTGGTACTTGGAGGGTGTGAGGTGCCTCCTGGTTTAGTAAGCATGACTGTACCTTCTGCATCTGATGAAAAGAGTACAACTGCGGCTGCCAGAAGGGTTGCTTCCTTGATGAGGTTTCGTGAGAAGAGGAAGGAAAGATGTTTTGATAAGAAAATAAGATACAGTGTGCGCAAGGAGGTTGCCCAAAAGATGAAACGGCGTAAAGGCCAGTTTGCTGGAAGGGCA…
PeGATA15	PH01000836G0660	ATGAGCGGCCACCACGACGCTAAGCCCTACCAGCCCCGCCGCGGCCCGGAGCACCCCCCACCGCTGCAGCCGGCGGAGGAGGAGGCGGCTGCCGAGGCTGAGGCGATGGAGCAGCACGAGTCGCAGCAGGAGCACGAGGAGGGTGAGGAAGACGGGGAGGAGGAGCACGAGGGTGGCGCCGAGGAGGCTGCCCCGACGGACGCGGATGTGGCCGCCGCCGCGGTGGACGCTCACGGGGCGATGGTGCCGGCCGCCGCCGCGGAGGCAAGGGGCGTGCCGCACGTCGGGTCGAACACGCTCACGCTGTCGTTCCAGGGCGAGGTGTACGTTTTCGAGTCCGTGCCTGTCGAGAAGAGGTTGAATTTTCCACACCGTGTGGCATCGCTGATGAGGTTCCGG…
PeGATA16	PH01000985G0260	ATGGATTCCTCGGTCGAGAAGGGGAGCGGGTCGCTGGATCCGGACGAGCGCACGGCGTCCGGCGAGCCCAAGGCCTGCACGGACTGCCACACCACCAAGACGCCGCTCTGGCGCGGCGGCCCCTCCGGCCCCAAGTCGCTGTGCAACGCGTGCGGGATCCGGTACCGGAAGAAGAGAAGGGAGGCGCTGGGCCTGGACGCCGGCGAGGGCGCCGAGCAGCAGCAGAAGAAGAAGACCAAGAGGGAGAGGGAGGAGGTGACCGTGGAGCTCCGCATGGTGGGGTTCGGCAAGGAGGTGGTGCTCAAGCAGCGGCGGCGGATGCGGCGGAGGAGACGCCTCGGCGAGGAGGAGAAGGCGGCCATCCTCCTCATGGCCCTCTCCTCCGGCGTCATCTACGCC
PeGATA17	PH01001002G0190	ATGGATCCCCCAATCTTGTTCCCCTTTGTGATCAACAACAGCAGCCCTAGTGACAGCAGTCTAATCTATGGATCAGACCATCACTTGAGGCAGCATCAAGCTATACTGGAGCCCCAACATATGATTGGTGGATCATCAAGCGTCTTTGCGACACCGTTCCCGACCGTCGAGAGCATCCATGACGACATGATCGAGCGGTCCTCGTACGATCCATACGATATGGAGAAGCTGCAGGTCACCAGTGGATCAGTCAAGACCGGCAAGTGGACGGCGCCTGCTGCGGCCAAGATGAGGATCACGAGGAAGACGAGCGATTCCGGTGTTGGCGGGGCAGCGAAGAAGCCGAGGAGGAGGGCACAGGCATACGAGGATCACAACCACAGCAGCATGATGAACCAA…
PeGATA18	PH01001129G0380	ATGTCTACCATCTACATGAGCCAACTATCTACTCTCCCTCTAATGGAGGGAGATCAGGATCAGGGACACTTTCCAGCCTTCCATCTGCTAGCAAAGGACCCTCCTATCTTGTTCCCTTTCATGATCAACAGCCCTGTGGAGCACCAAGGGCAAAGCTATGGAGACCAGCACCTGAGGCACCAAGTTTTGGGTGAATCTAATCAGCAGTTCAATGATCACATGATGATGGGCGGATCAGACGCCTTCCCTACGCCGGCACAGTTTCGGCCGACCATTCAGAGCATCGGCAGCGACATGATGCAGCGATCCTCATATCATCCATACGATATCGAGAACAAGCGCGCCGACGGATCGGCCAGCAAGTGGACATCCACCACGCCGCCAGCGAAGATGAGGATC…
PeGATA19	PH01001155G0480	ATGTGTGTGATTCAGAGCGAGGAAGCTGCGGAGCTGGAGTGGCTATCCAAGTTCGTCGACGATTCCTACTCCGACATCCCGAATTACTCGTCGGCAGCGCATGCGGCAATGGCGGCGGCAGCGGCTGCTTCGGCGGCCAGCAACGGTGGTGTCAACTCGGCTGGTCAAGACAGCTGTATCACAGCGGCGCTTGGACGCGGAGCGCGAAGCAAGCGGTCGCGCGCGACCGCCGCGGCTGCTGCCGCGAGGCACTCCCTCGTGCCGCTCCCGCCATCGCAGTCCTCGCCCTCATCGTCCTGCTCGTCGTCCGACTTCCCGTCCTCGAAGCCGGCACGCCCGAACGGCTCCATCGGCAGCCGTGGTAAGAAGAGCCCCGGGGCCGGTGGGCCCGCGGGGGAT…
PeGATA20	PH01001253G0390	ATGGCTGTACCTAATGCATATGATGAAAAGAGTACAACTGTGGCTGCCAGAAGGGTTGCTTCCTTAATGAGGTTTCGTGAGAAGAGGAAGGAAAGGTGTTTTGATAAGAAGATAAGATACAGTGTGCGCAAGGAGGTTGCACAAAAGATGAAACGGCGTAAAGGCCAGTTTGCTGGTAGGGCACATTTTGGTGATGGTGCATGTTCTTCTGCTGCTTGTGGCTCCCCAGCTAACGGAGAGGATGATCATTTTCGAGAAACCCATTGCCAAAATTGTGGCATCAGCTCAAGGCTTACTCCAGCAATGCGTCGGGGGCCAGCTGGTCCAAGGTCTCTCTGTAATGCTTGTGGCCTAATGTGGGCAAATAAGGGTACACTGAGAAGTCCATTGAATGCCCCC…
PeGATA21	PH01001451G0450	ATGGCCGCGCTGAGGAGTAGCCAGAGGACGTACGAGGCGGCCGAGGAAATAGCCGCCGCCGCCGCCGCCGGGCCGGCGGCCTGGGGGGCGGTGGAGAGGGGAGTAGGGCTGTTGGGGGAGGGCTTCTCGGTGGAGGAGCTGCTGGACCTGGAGGAGCTCTGCGAGGTGGACAAGGAAGTGGACGAGCTCTGCGAGGCGGCGCCTGCGGCCGTGGAGGAGAAGTCCAGTGACTCCCGCGGGTCGTCGGTGCTCTCCTACGAGCTCATGCCGCTGCCGCCGCCGGTGATTGACCTGCCGGAAGTCGCCTTGTCAGCGGCGGACTCTATGCGCATCCCGACCATATGCGCGCTGTCGACGGAGGCGCTGGTGCCGGTGAAGGCGAAGCGCAGCAAGCGCTCG…
PeGATA22	PH01001557G0370	ATGACGGGGCTGGGGATGGCCGACGGCGGCAGCTACCCTCAAGAGGCGGCGGTGGCTGATCTACAGCAAGATCAAGCAGCGACGAGAAGCAACAGCGGTGGTTATCCCTCTCCCCTTCATCTCCTCTCGACCCTCTCCCCCTCGATTTATGGGTTCGCCCCTTTTTGGGGATCAGATCGCGTCCCCCAGCGAATCAGATCGCGAGCGAACCCCGAATCAGATCGCGTGATCCAGATCGGGGTTCGAAGGTGGTTGCCGCGAATCCGGTGTCAGAATTGTGGCACTAGTGAAAAGATGACACCGGCAATGCGTCGTGGGCCAGCTGGTCCAAGGACTTTGTGCAATGCTTGTGGACTGATGTGGGCAAACAAGGGTACCCTGAGAAGTTGCCCCAAGGCA…
PeGATA23	PH01001584G0350	ATGTCCGACGCGGCCGCAACCCAGGACGCCGACGCCGAGATGCACCACGCCACGGCGGCAGCCGCAGCCGACGACGACGACGACGACACCGAGGAGCAGGACGAGGACGAGGACGATGAGGAGGAGGAGGAGGAGGATCCCCCGCTGGCCGAGGAGCCGCCGGCCCCGGCGCCGGTCACGGCTTTGCCGGGGAGCCTGAACCAGCTGACTCTGCTGTTCCAGGGCGAGGTCTACGTGTTCGAATCCGTCACCCCCGAGAAGCTGAAGTCTGTTTTCCAGGTTCAAACTGTCCTGTTACTGTTAGGAAGTGGTGAAATGCCACCTGGTTCAGCTGGCATGGTTTTACCTAATCAACATGAAAATAGGGGTTATGATGATATACTTCGGAGGACAGACATT…
PeGATA24	PH01001907G0160	ATGTCTACCATCTACATGAGCCAATTATGTAGTCTCCCTCTAATGGAGGGAGATCAGGATCAAGGACACTCTCCAGCCTTCCATCTAGCAAAGGACCCTCCTATCTTGTTCCCTTTCAATTTCATGATCAACAGCCCTGTGGAGCACCAAGGGCAAAGCTACGGAGACCAGCACTTGTGGCACCAAGTTTTGGGTGAATCTAATCAGCAGTTCAATGATCACATGATGACGGGAGGATCAGACGCCTTCCCTACGCCGGCACTGTTCCGACCGACCATTCAGGGCATCGGCAGCGACATGATCCAGCGATCCTCGTATGATCCATACGATATCGAGAACAAGCCCGCCGATGGATCGGCCAGCAAGTGGACATCCGCCACGCCGCCAGCGAAGATGAGG…
PeGATA25	PH01002105G0190	ATGACCCACCAGACGCTCATCTCTTCCACCCCTGCCTTTTCCTCTGCATCCCACTTCCCCCACGCCGCCTCCTCTTCGTCCTCGCCTTCGCTTTCCCCCCGCTCCTCCTACTCCTGTGCCGCCGCCGCCACCTCCGTTATGTCGTCGTTCGCGCACCACCACGGCTCGCTGGTGGAGAGGGAGGGGAGGATGGCCGCGCTGAGGAGTAGCCATAGGACGTACGAGGCGGCCGAGGAGATGGCCGCCGCGGCGGCCGCCGGGCCGGCGGCGTGGGGGGCGGCGGAGAGGGGGGTAGGGCTGTTGGGGGAGGGGTTCTCGGTGGAGGACCTGCTGGACCTGGAGGAGCTCTGCGAGGTGGACAAGGAAGTCGGCGAGCTCTGCGAGGCGGCGCCGGCGGCT…
PeGATA26	PH01002473G0050	ATGTCTGCCATCTACATGAGCCAGCTCTCTACCACTCTCCCTCTAATGGAGGGAGATCGTCATCATCAGGGTCACTTCCAAGCCTTCACCCTACCAAAGGATCCCCCAATCTTGTTCCCCTTTGTGGTCAACAATAGCAGCCCTAGTGACAGCAGTCTAATCTATGGATCAGACCATCAATTGAGGCAGCATCAAGCTATACTGGAGTCCCAACATATGATTGGTGGATCATCAAGCGTCTTTGCGACGCCGTTCCCGACCGTCGAGAGCATCCGCGACGACATGATCGAGCGATCCTCGTACGATCCATACGATATCGAGAAGCGGCAGGCCACCAGCGGATCAGTCCAGACCGGAAAGTGGAAGGCGCCTGCTGCGGCCAAGACGAGGATCACGAGG…
PeGATA27	PH01002681G0110	ATGCTTCACCATTACAGCGGAAACGACGCTTGCCCCGCCATGGCGTCCACCTTCTCTCTCTTCTTCCCGCAGGTGGAGGAAGCCTGCGACGACTGCAACACCATCACCACCTCTCCTTCCTCCCGGTCCCCCTCGTCGTCGTCCACGGGATCGGTTGACTGCACGCTCTCGCTCGGGACGCCGTCGTCGCGCCGCGCCGCGCCGGAGCCGAAGCGCCGGACGCCGGCGTCTTATCCGTCGCTGTCAGCCACCGTTTCATGGGACCCTGCTGCCGAGTCCTACTACTGCCAGCAGGGCAAGCCCACTACGGCCGGCGCCTCCAAGGGCGCCGTCGGGAGCGTCGGGCACTATCCGCTCCTGGACCGCCGCTGCGCCAACTGCGGCACCACGTCGACGCCG…
PeGATA28	PH01002830G0260	ATGGGTTCCTCAGATCGGAAGGTCGATGGGATCGGGGTGGTGGAGGAAGGGAGGAGGAGCTGCGTCGAATGCCGCACCACCACAACGCCCATGTGGCGCGGCGGGCCGACCGGGCCCAGGTCTCTGTGCAACGCTTGTGGGATCCGGTACCGGAAGAAGAGGAGGCAAGAGCTTGGCCAGGACCAGAAGCAGCCGCAGCAGCATCGTGGTGAGGCAACAACTGAAGTAAAAGAAGGAAAAGACAGTAATAGCAGCAGCAGCAGCAGTAGCAGCAACCTGCAGGTGGTTCAGAAAAGGAGGCTTCTAATGGGAGTGGAGGAGGCTGCTTTGTTGCTCATGACCTTGTCTTCCCCACATGCATCCACATTGCTACATGGCTAA
PeGATA29	PH01003365G0100	ATGGGTCCCTCAGATCGGAAGGTCTGTGGGATCGGGGTGGTGGAGGAAGGGAGGACGAGCTGCGTCGAATGCGGCACCACCACCACGCCCATGTGGCGCGGCGGGCCGACCCGGCCCAGGTCTCTGTGCAACGCTTGTGGGATCCGGTACCGGAAGAAGAGGAGGCAAGAGCTAGGCCTAGACCAGAAGCAGCAGCAGCATCATGGTGAGGCAACAACTGAAGTAAAAGACAGTAATAGCAACAGCAGCAGCAGTAGTAGCAACTTGCAGGTGGTTCAGAAAAGGAGGCTTCTAATGGGAGTGGAGGAGGCTGCATTTTTGCTCATGACCTTGTCTTCCCCACCTTCATCCACATTGCTACATGGC
PeGATA30	PH01003433G0110	ATGGAGGTGACGGCCGAGTGCGCCGGCGGCGTCCGTGCGAAGAAGGAGGCCGGGGCCGGGGCCGGGGACCTCTTCCTCGTCGACGACCTCCTCGACCTGCCGTACGACGAGGAGGAGGATGAGGCGGCGGGGTTGGACGGGGCTTACAGCGCCGGCGCGGCCGGAGGTGGCGGAGAGGCCGGGAACGCGTCGGCCGACTCGTCGACGGTGACGGCGGTGGACAGCTGCAGCAACTCCTTCTCCGGTCTTGGCGCCGACGGGGACTTCTCCGGCGGGCTGTGTGGGAGCCGCAAATTAACACGTTGTATCAAGAACGGGAATACGTTGAAATACGACCAATTGGCGGAGCTGGAATGGCTATCCAACTACATGGGCGAAGACACCTTCCCCACGGAGGAC…
PeGATA31	PH01004789G0060	ATGGAGGAGACGGCCGAGTACAACGTGCATGGCTACTACGGCGGCGACAAGAAGGGTGCGGCGAGCGGAGACCACTTCGTCGTGGACGACCTCCTCGTGCTGCCCTACGACGACGAGGAGGAGGGGGAGGGGGAGGCGGGCCCCTCGCCGGAGGAGGAGTACGACCAACTGGCGGAGCTGGAATGGCTGTCCAACTACATGGGCGAGGGCGTCGACGCCCTCGCCAGCGAGGACCTCCAGAAGCTGCAGCTCATCTCCGGCATCCCCTCCGGCGGCTTCTCCTCGTCGAGCGTACCGCCGGCTCCCGCGGCCCCAGCGGCTGCGGTCGCCTCCGCGATGCAACCCGGCATCTTCCACCCGGAGGGCCCTGTCCCCGCCAAGGCACGTAGCAAGCGCTCC…
