# Supplementary material for: Genome-Wide Characterization and Gene Expression Analyses of GATA Transcription Factors in Moso Bamboo (Phyllostachys edulis)
Source: Int J Mol Sci. 2019 Dec 18;21(1):14. doi: 10.3390/ijms21010014 (PMC6982067; doi:10.3390/ijms21010014)
Supplement: Supplementary file 1 [file ijms-21-00014-s001.zip › Table S2.xls]

## Sheet: Amino acid sequence
Supplementary Table S2: Amino acid sequences of PeGATAs
Gene name	Gene ID	Sequence
PeGATA1	PH01000001G0820	MAEREGFSVEDLLDLEEFCEADKDGAEEHEGEEAPPAAADQEKSNDDSQQSSVVSYELVPPPPPPPEIVDLPAKRSKRSRASGWSLSGAPPFSDSTSSSSTTTTSSCSSSASFSPFFLLDSPPLGVSDLPEDYHHLPPPAKKYKHKHKPKKRGRKPKQLPPHPFSAAAASPAGSHCGVQKTPQWRAGPEGAKTLCNACGVRYKSGRLLPEYRPACSPTFVGSIHSNSHRKVLEMRRKKDADLITTAAPAVASF*
PeGATA2	PH01000036G1110	MASGGFLEEMMREQSLLEATCGDLFDHIDDLLDFPKEDSADDVLLLDAPAPGSPLSARIIDVGYGKPAPPPLVAPPPAQGDAAFFDAQGALGAEAFDGKNGHIGSCDELDMDMAQLEWLSELFDDTSIPHEPAFPGASCPAPIKASALAANAGVVLPDKMEDALFRSSSPISVLEHNSFNAANNGGSSSASSSSSASSSSESFSGSGRAWSAPAPPVLVIPARARSKRSRPSAFTAVRAAAPAEETTILVPTPMYSSTSSHSDPESIAESNPHPPPMKKKKAKKPRATAVASDADAEADADADYEEGGAHALPPGAVRRCTHCQIEKTPQWRAGPLGPKTLCNACGVRYKSGRLFPEYRPAASPTFVPSIHSNSHKKVVEMRQKVVRNGDPSCDLLQYI…
PeGATA3	PH01000040G1560	MVFCFPPHTPPSPLLHLEISPTRPLFLRPLRSSHPPFLPPSLPPPSASLPSTLPPSPAPNPYYSSSLAAAGRPSGVAARYRKQRSATDQETPRPEPPPLDPRAGAVERRSCGEGGAGEGSAGVVLDPPILATEMGSSVEKGSGSPDPDERTASGEPKACTDCHTTKTPLWRGGPSGPKSLCNACGIRYRKKRREALGLDAGEGAEQQQQKKTKREREEVTVELRVVGFGKEVVLKQRRRMRRRRRLGEEEKAAILLMALSSGVIYA*
PeGATA4	PH01000114G0660	MEQYESQQEHEEDEEEAEEDHEGGAGEVVPMDADVATAAAADAHGAMVPAAAAAAEAGGVPHIGSNTLTLSFQGEVYVFESVSAEKRLNFPHRVASLMRFREKRKERNFDKKIRYTVRKEVALRMHRNKGQFTSSKSKAEEATSTVTSSDGSPNWGAVEGRPSSASECHHCGASATQTPMMRRGPDGPRTLCNACGLMWANKILVLEATSRCHHCGASATQTPMMRRGPDGPRTLCNACGLMWANKGMMRDLSKAPTAPLQVVPSATKDGQNGIAEAPGGEQQNHPAAAAAEAPAPAANGHDS*
PeGATA5	PH01000157G0800	MVGGGAADKDAAAQAEELPSGAGASLIGFFDHTVAVSPMTVAEGLEVAAGGEGQGEGEEEEELEWLLNKDAFPSVETMAAEVEAAPARAAVGPRTKGLRRRRRVTAPWSLPPVLPSPPQAAAGAPRRRCTHCAVEETPQWRLGPDGPRTLCNACGVRFKSGRLFPEYRPANSPTFSPLLHSNSHRRVQEMRRQSEDETSAADRASAKARRAERAEDK*
PeGATA6	PH01000162G1360	MAEAVLEGSEPVDLSKHPSGIVPTLQNIVSTVNLDCKLDLKAIALQARNAEYNPKRFAAVIMRIREPKTTALIFASGKMVCTGAKSEQQSKLAARKYARIIQKLGFPAKFKDFKVQNIVGSCDVKFPIRLEGLAYSHGAFSSYEPELFPGLIYRMKQPKIVLLIFVSGKIVLTGAKVRDETYTAFENIYPVLTEFRKVQQWFHAMLLFTLQESEDGSVEWLSIYVDGCLSSSASYTNSVFVEQAPTTMTNQNAAKPKLPPPSSSTSRRKKRSLASVINDDDDQHCFTLFVEPPLLLLDQKHWLAESELILPKKDKDQELVRQQEREQEEDKKCKMSAGMQFQQEQLVRRCSRCLSNQTPQWRRDGPSGPKMLCNACALRLKAGNGLTTVSKKLCGQEID…
PeGATA7	PH01000232G0180	MDPSPPVDKVDPDECTASGEPKACADCHTTKTPLWRGGPTGPKSLCNACGIRYRKRRRQALGLDATETEGAEQQQQQQHRKKAKKENKEDEVTVELHMVGFGKDVVLKQRRRMRRRKCLGEEERAAILLMALSSGVIYA*
PeGATA8	PH01000242G0460	MLQELAPCTCGLLYGSCGGGCGGAAAAFSLLFPMASGQYYYRQCGAEEEDGPVDCTLSLGTPSTRRAVPSALAGGKQEGAVASCKEAALPARRCANCDTTSTPLWRNGPRGPKSLCNACGIRYKKEERRAAAAVAPPPPQDSGVGYAYGYGRQQQPPTQWGCYGPAGAAKSASFAMFGDVDTAEVDGTCLSWRLNMMPSSPAFAVRERPSLFQYY*
PeGATA9	PH01000263G0760	MASEWEMAMGVELGMGMGTYHNAPGITAAPMGHHGNGGGFSTAHHFYGMPPMGDAMRVDELLDLSNAGAHEFFPASATAAAADNGHHLGAMGEPSANTPSATSSDHQTSMLSFADEFYIPSEEAAELEWLSKFVDDSYSDIPNYSPAAHAAMAAAAAASAASNGGVNSAGRDSCITAAPGRGARSKRSRATAAAAAAWHSLVPRPPSQSSPSSSCSSSDFPSSKPARPNGSNSNRGKKIPGAGGAAGEVGMEGGVRRCTHCASEKTPQWRTGPLGPKTLCNACGVRFKSGRLMPEYRPAASPTFVLTQHSNSHRKVIELRRQKEIILIRGSHRDAAAAAAASAAAGSAGATGRPDLMFRDYGVC*
PeGATA10	PH01000284G0590	MEATAEYNVHGYYAGSGRDKKGAACGDHFVVDDLLVLPYDDEEEGEGEAAGAGTLAGFGNASADSSTVTALDSCSNSFSGLADGDFSGELCEPYDQLAELEWLSNYMGEGVDAFASEDLQKLQLISGIPSGGFSSARVPPAPAAPAAAATSAAQPGIFLPEAPVPAKARSKRSRAAPGNWSSRLVVLPPPPASPPSPASMAISPAESGVSAQAFPVKKLSNPAKKKDALPQAHPSRASAPSGCSAAAGEGMRCLHCETDRTPQWRTGPMGPKTLCNACGVRYKSGRLVPEYRPAASPTFMVSKHSNSHRKVLELRRQKEVEQQPLQHQLHVAGGGVGSLMHMQSPLLFDGPSASPIVGGDDFLIHHRLGTDFRQLI*
PeGATA11	PH01000417G1130	MDVHPPNAAASSPLGDLFPHEPAMESEDSSVEWLSIYVEDCLSSSASYTNPVFAEQAPTTMTNQNAARPKLPPPSSSNSRRKKRSLASVISEDDDQHYFTLFVEPPLLLLDQKHWLAESELILPKKDRDQELVQQQEREQEEEKKCKMSAGMQFQQEQPVRRCSRCLSNQTPQWRRDGPSGPKKLCNACGLRLKAGNGFTTISKNRCGQEIDKEQEQGKRQDKKKIKKIAYVNEELPPEEPVKRCTHCMSYKTPQWRAGPLGPKTLCNACGVRFKSGRLLPEYRPANSPTFVSYMHSNSHKKVMQLRQAVAHSDK*
PeGATA12	PH01000468G1050	MLHEAAPCTCGLLYGSCGGGCSLLFAAAPGDHHHYKQCGDEEAGGFDGSAYGGSVDCTLSLGTPSTRRAEAGARVPAAVAGLPWEAVPSCNGRTDQANACANCDTTSTPLWRNGPRGPKSLCNACGIRYKKEERRAAAAAVAPTALPSDSGVEYAYGYARQQQQQWGCYGSAVAKAASFGMFSDAAAEDGPCLPWGLGVMPSASPAFGAVREMPSLFQYY*
PeGATA13	PH01000604G0620	MDPSPPVDKVDPDECTASGEPKACADCHTTKTPLWRGGPTGPKSLCNACGIRYRKRRRQALGLEAAAEGAEQQQQKKKSKKEDEVTVELHMVGFGKDVVLKQRRRMRRRKCLGEEERAAILLMALSSGVIYA*
PeGATA14	PH01000750G0690	MAADGHDPLLPSDGAAGEDDAAAAEALLSAASEQLTLVYQGEVYVFDPVPPQKVQAVLLVLGGCEVPPGLVSMTVPSASDEKSTTAAARRVASLMRFREKRKERCFDKKIRYSVRKEVAQKMKRRKGQFAGRADFGDVACSSAAFGSPANREDDHFRETHSRLTPAMRRGPTGPRSLCNACGLKWANKGTLRSPLNAPKVTVQHPTNLSKMCDTDDNKVILRAEHNQATIKIDSEMIPEQEQKLEVLPPTEDDSKAPS*
PeGATA15	PH01000836G0660	MSGHHDAKPYQPRRGPEHPPPLQPAEEEAAAEAEAMEQHESQQEHEEGEEDGEEEHEGGAEEAAPTDADVAAAAVDAHGAMVPAAAAEARGVPHVGSNTLTLSFQGEVYVFESVPVEKRLNFPHRVASLMRFREKRKERNFDKKTRYTVRKEVALRMQRNKGQFTSSKSKAEEATSTVTSSDGSPNWGAVEGLPPSASECHHCGISATLTPMMRRGPDGPRMLCNACGLMWANKGMMRDLSKAPTAPLRVVPSATKDGQNGSAEAPGGEQQNPAAASAPAPAPAPAPAPAPAPAANGHDSSPRNDLYSSTASLPPPFRPLPFPTRVVASHHDQSNGVGKARRVRRRMRRGTRRWSLCTETSTVSPRCWGYKDSLMKVQALRVNYSSESKKREALESHIA…
PeGATA16	PH01000985G0260	MDSSVEKGSGSLDPDERTASGEPKACTDCHTTKTPLWRGGPSGPKSLCNACGIRYRKKRREALGLDAGEGAEQQQKKKTKREREEVTVELRMVGFGKEVVLKQRRRMRRRRRLGEEEKAAILLMALSSGVIYA*
PeGATA17	PH01001002G0190	MDPPILFPFVINNSSPSDSSLIYGSDHHLRQHQAILEPQHMIGGSSSVFATPFPTVESIHDDMIERSSYDPYDMEKLQVTSGSVKTGKWTAPAAAKMRITRKTSDSGVGGAAKKPRRRAQAYEDHNHSSMMNQPLGVIRVCSDCNTTKTPLWRSGPCGPKAAEGAAGDDGLRGGAKVGTPSDAATAHPKVKKEKRADVDRSLPFKKRCKLVVQDHTATTAAAADDKAIAKSAEVVNWGKSSAAAAACFRSSAFAVQDEITDAAMLLMTLSCGLVRS*
PeGATA18	PH01001129G0380	MSTIYMSQLSTLPLMEGDQDQGHFPAFHLLAKDPPILFPFMINSPVEHQGQSYGDQHLRHQVLGESNQQFNDHMMMGGSDAFPTPAQFRPTIQSIGSDMMQRSSYHPYDIENKRADGSASKWTSTTPPAKMRIVRKATNDTEGGAARKPRRRAQAYQADESQKQQQLAMGVIRVCSDCNTTKTPLWRSGPCGPKVKLLSRHPLSLIFMCSMCNFASYRVLQVVTLIPSTQHI*
PeGATA19	PH01001155G0480	MCVIQSEEAAELEWLSKFVDDSYSDIPNYSSAAHAAMAAAAAASAASNGGVNSAGQDSCITAALGRGARSKRSRATAAAAAARHSLVPLPPSQSSPSSSCSSSDFPSSKPARPNGSIGSRGKKSPGAGGPAGDVGIEGGVRRCTHCGSEKTPQWRTGPLGAKTLCNACGVRFKSGRLMPEYRPAASPTFVLTQHSNSHRKVMELRRQKELILIRGSHRDAAAAAAAAGSAGSTGRPELMFRDYGVC*
PeGATA20	PH01001253G0390	MAVPNAYDEKSTTVAARRVASLMRFREKRKERCFDKKIRYSVRKEVAQKMKRRKGQFAGRAHFGDGACSSAACGSPANGEDDHFRETHCQNCGISSRLTPAMRRGPAGPRSLCNACGLMWANKGTLRSPLNAPKMTLQHPANLSKMGDTDNNKAILHAEHNQATIKIDSEM*
PeGATA21	PH01001451G0450	MAALRSSQRTYEAAEEIAAAAAAGPAAWGAVERGVGLLGEGFSVEELLDLEELCEVDKEVDELCEAAPAAVEEKSSDSRGSSVLSYELMPLPPPVIDLPEVALSAADSMRIPTICALSTEALVPVKAKRSKRSRASVWSLSGASLSDSTSSSSTTSSCSSSGSFSPFLLLDSPTFVVSDLLDEPPLPKKSKHGKNGKHTPKKRGRKPKHHLPPQLSGGAASSPVPGDRRCSHCGVQKTPQWRAGPEGAKTLCNACGVRYKSGRLLPEYRPACSPTFVNALHSNSHRKVLEMRRKKEPVIVAAAAAVASF*
PeGATA22	PH01001557G0370	MTGLGMADGGSYPQEAAVADLQQDQAATRSNSGGYPSPLHLLSTLSPSIYGFAPFWGSDRVPQRIRSRANPESDRVIQIGVRRWLPRIRCQNCGTSEKMTPAMRRGPAGPRTLCNACGLMWANKGTLRSCPKANVEAPLVTIERSNAAVSQSKSGTDNKALVAPNNDIVAASNVEAMGESGPANAAAIEGAPKAQLE*
PeGATA23	PH01001584G0350	MSDAAATQDADAEMHHATAAAAADDDDDDTEEQDEDEDDEEEEEEDPPLAEEPPAPAPVTALPGSLNQLTLLFQGEVYVFESVTPEKLKSVFQVQTVLLLLGSGEMPPGSAGMVLPNQHENRGYDDILRRTDIPAKRVASLIRFREKRKERNFDKKIRYAVRKEVALRCQNCGTSEKMTPAMRRGPAGPRTLCNACGLMWANKFLPYYFLWAWRKLFVDEQYTHEQYYHARDIIPLSVKQLVLELQHRATNSSDRGTLRSCPKAKVEVPMVAIEQSNAAVSQSQSGTDNKALVAPNNDNVAASNGEAVIQANDELKLCIDFASMGDSGPANSAAIGGAPKAQPE*
PeGATA24	PH01001907G0160	MSTIYMSQLCSLPLMEGDQDQGHSPAFHLAKDPPILFPFNFMINSPVEHQGQSYGDQHLWHQVLGESNQQFNDHMMTGGSDAFPTPALFRPTIQGIGSDMIQRSSYDPYDIENKPADGSASKWTSATPPAKMRIVRKATSNDLEGGAARKPRRRAQAYQADESQQQQQQQQQQAMGVIRVCLDCNTTKTPLWRSGPCGPKSLCNACGIRQRKARRAMAAVTAAAANGGAAGVGTPVSNAQAKPKKQEKRADVDRSLPFKKRCKMVDHAAAAAAPATAAKAAAGVAAPKKDHDHVGENVAAASLSKAGSPPAFLHGFPRDEITDAAMLLMTLSCGLVRS*
PeGATA25	PH01002105G0190	MTHQTLISSTPAFSSASHFPHAASSSSSPSLSPRSSYSCAAAATSVMSSFAHHHGSLVEREGRMAALRSSHRTYEAAEEMAAAAAAGPAAWGAAERGVGLLGEGFSVEDLLDLEELCEVDKEVGELCEAAPAAVEEKSSDSHGSSVVSYELMPLPPPVIDLPAHDAEELEWVSRIMDDSLAELPPPPQLPAAPLAAWPPKHRRPQEAALSAADPMRSPTICALSTEALVPVKAKRSKRSRGSVWSLSGVPLSDSTSSSSTTSSCSSSGSFSPLLLLDSPTFVVSDLLDEPTRPKKYKHGKNGKHKPKKRGRKPKHHLLPQLSGAAASPPFPGDRRCSHCGVQKTPQWRAGPEGAKTLCNACGVRYKSGRLLPEYRPACSPTYVSALHSNSHRKVLEMRR…
PeGATA26	PH01002473G0050	MSAIYMSQLSTTLPLMEGDRHHQGHFQAFTLPKDPPILFPFVVNNSSPSDSSLIYGSDHQLRQHQAILESQHMIGGSSSVFATPFPTVESIRDDMIERSSYDPYDIEKRQATSGSVQTGKWKAPAAAKTRITRKTSDPGSIGGAAKKPRRRAHAYEDGNHSSSMNQPLGVIRVCSDCNTTKTPLWRSGPRGPKSLCNACGIRQRKARRAMMASGASTEGAKVGTPSDAATAHPKVKKEKRADVDRSLPFKKRCKLVVQDHTAGTAAAADDKATVKSAEVVAAVPTRDLVDSIGANWRKSSAAATACFRSSPAFAVQDEITDAAMLLMTLSCGLVRG*
PeGATA27	PH01002681G0110	MLHHYSGNDACPAMASTFSLFFPQVEEACDDCNTITTSPSSRSPSSSSTGSVDCTLSLGTPSSRRAAPEPKRRTPASYPSLSATVSWDPAAESYYCQQGKPTTAGASKGAVGSVGHYPLLDRRCANCGTTSTPLWRNGPRGPKSLCNACGIRFKKEERRAAAAAESGGAWCGYSAQHAHGSAPKAPRAVSYAEEALPCGDVDAEAPFLAWRLNVVPPAPARPTAFSVWP*
PeGATA28	PH01002830G0260	MGSSDRKVDGIGVVEEGRRSCVECRTTTTPMWRGGPTGPRSLCNACGIRYRKKRRQELGQDQKQPQQHRGEATTEVKEGKDSNSSSSSSSSNLQVVQKRRLLMGVEEAALLLMTLSSPHASTLLHG*
PeGATA29	PH01003365G0100	MGPSDRKVCGIGVVEEGRTSCVECGTTTTPMWRGGPTRPRSLCNACGIRYRKKRRQELGLDQKQQQHHGEATTEVKDSNSNSSSSSSNLQVVQKRRLLMGVEEAAFLLMTLSSPPSSTLLHG*
PeGATA30	PH01003433G0110	MEVTAECAGGVRAKKEAGAGAGDLFLVDDLLDLPYDEEEDEAAGLDGAYSAGAAGGGGEAGNASADSSTVTAVDSCSNSFSGLGADGDFSGGLCGSRKLTRCIKNGNTLKYDQLAELEWLSNYMGEDTFPTEDLRKLQLISGIPAASAAGPAQPSGSVLPTEALVPGKARSKRSRVAPCSWSSRLLVLPPPPGSPPSPASAVISPSESGTAAPPFPAKKPAKPAKKKDAPTPSVPNAAAERRRCLHCETDKTPQWRTGPMGPKTLCNDAVQRVRGAVQVGAAGAGVPAVGEPDLRRVEALQLPPQGGRAAAPEGDAAPAPAPAAAAAAAARGRRRRRRRPSSRAEPAAVRWAVGAAHRRRGRIPHPQPHRSRLPAAHLGTPLALELIR*
PeGATA31	PH01004789G0060	MEETAEYNVHGYYGGDKKGAASGDHFVVDDLLVLPYDDEEEGEGEAGPSPEEEYDQLAELEWLSNYMGEGVDALASEDLQKLQLISGIPSGGFSSSSVPPAPAAPAAAVASAMQPGIFHPEGPVPAKARSKRSRAAPGNWSSRLLVLPPPPASPPSPVSMAISPAESGVSAQAFPVKKPSKPAKKKDAPPQAHPSGGSAAAGEGRRCLHCETDKTPQWRTGPMGPKTLCNACGVRYKSGRLVQEYRPAASPTFMVSKHSNSHRKVLELRRQKEMQQQSAQHQPHEAAGGVGSLMHIPSSLLFDGPSASPIVGGDDFLIHHRLGTDFRQLI*
