# Supplementary material for: Genome-Wide Characterization and Gene Expression Analyses of GATA Transcription Factors in Moso Bamboo (Phyllostachys edulis)
Source: Int J Mol Sci. 2019 Dec 18;21(1):14. doi: 10.3390/ijms21010014 (PMC6982067; doi:10.3390/ijms21010014)
Supplement: Supplementary file 1 [file ijms-21-00014-s001.zip › Table S4.xls]

## Sheet: Sheet1
Supplementary Table S4: Subfamily classification of OsGATAs
Gene Name	Gene Code	Subfamily	Amino Acid Sequence
OSGATA1	LOC_Os01g54210	I	MEVTAEFGGAYYGGAAGREKKALQQGCGDHFAVDDLLVLPYGEEDETTREGEATGGKEEAAGFGNASADSSTITALDSCSNSFGLADGDFPGELCEPYDQLAELEWLSNYMNEGDDAFATEDLQKLQLISGIPSGGFSTASVPSAQAQAASAAASMAVQPGGFLPEAPVPAKARSKRSRAAPGNWSSRLLVLPPPPASPPSPASMAISPAESGVSAHAFPIKKPSKPAKKKDAPAPPAQAQLSSVPVHSGGSAPAAAAGEGRRCLHCETDKTPQWRTGPMGPKTLCNACGVRYKSGRLVPEYRPAASPTFMVSKHSNSHRKVLELRRQKEMHQQTPHHHQPQVAAAGGVGSLMHMQSSMLFDGVSPVVSGDDFLIHHHLRTDFRPPI
OSGATA2	LOC_Os02g43150	I	MTHQALIPSTPPSAFSPASHFLHASSSSSPSLSSHAVVATAAAAMSSFAHHHHGSLVEKDGRMSALRSSLRPYEAAEEMAAAAAAGGPAAAWGAVERGAGMMGDGFSVEDLLDLEELCEVDRDGGEQGEAAAAAAAAVEKERSSDSHGSSVVSYEPMPLLPPVMDLPAHDVEELEWVSRIMDDSLAELPLPQLPAAAAALAACGKPQHRRPHEGAASALLDPMRTPTICALSTEALVPVKSRRSKRSRASVWSLSGAPLSDSTSSSSTATTSSCSSSASFSPFLQYVDFPALVASDLLDEQPRSKKSKHGKNGKQKPKKRGRKPKHQQPPHLAAAAGGGAALPATGDRRCSHCGVQKTPQWRAGPEGAKTLCNACGVRYKSGRLLPEYRPACSPTFVSS…
OSGATA3	LOC_Os02g56250	I	MAGVGFVEDMLREQSLLEATCGDLFDHIDDLLDFPKEESAADVLLLDAPAPGSPLSSRIIGGHATMAAAPPPPPQMMALPPPPAPAKDDASALFDAAGALGAEVFDRKDAHIGPCDELDMDMAQLEWLSGLFDDGTIPHEPSFPGVNCAAPIKASALTANAGVVLPDKAEEALFRSSSPISVLEHSGFNVATNGGSSSSSSSSASSSSESFSGSGRAWSAPVSPRPEPPVLVIPARARSKRSRPSAFPAVRGAPAATETTILVPTPMYSSTSSHSDPESIAESNPHPPPMKKKKKAKKPAAPAAASDAEADADAADADYEEGGALALPPGTVRRCTHCQIEKTPQWRAGPLGPKTLCNACGVRYKSGRLFPEYRPAASPTFMPSIHSNSHKKVVEMRQK…
OSGATA4	LOC_Os03g05160	I	MVGDKDAAALAGELTGDAGASLNGFFDHTGLESAVVGEGQGEGEEEEELEWLSNKDAFPSVDTMAAEVESAAPGAPARAAVGPRTKGLRRRRRVTAPWSLAPLLSRPRQAAAAAADAGAPRRRCTHCAVDETPQWRLGPDGPRTLCNACGVRFKSGRLFPEYRPANSPTFSPLLHSNSHRRVMEMRLQSEEDASAASRVNAKARRAERAAARLAGKDKK
OSGATA5	LOC_Os04g45650	I	MDALKSSCRSEEAADEGAAAAPSAWGMVERDGFSVEDLLDLEEFCEAEKDAAEENEQALALVAAPEEEKSKDDSQPSSVVTYELVAPPPPPPEIVDLPAHDVEELEWVSRIMDDSLSELPPPPQPPASVVASLAARPPQPRQLQRRPQDGAYRALPPASYPVRTPTICALSTEALVPVKAKRSKRSRATAWSLSGAPPFSDSTSSSSTTTTSSCSSSASFSSFSPLLKFEWHPLGGTSDLPDDHLLPPGKKSKHGKNGKNKPKKRGRKPKQLPPHPSGAAASAPAPGDRRCSHCGVQKTPQWRAGPEGAKTLCNACGVRYKSGRLLPEYRPACSPTFVSAIHSNSHRKVLEMRRKKEVGSGLLTAAAAAAPAVASF
OSGATA6	LOC_Os05g44400	I	MEVAAADYAGGVRVKKEAGGCGGSGDMFLVDDLLDLPCDEEEEETGLCGAYGGGGAGLGAGVVGGGGDDRAAGNASADSSTVTAVDSCSNSFSGLADGDFSGGLCEPYEQLAELEWVSTYMGEETLPTEDLRKLQLISGIPAAPRAPPALAVSAVQLPAGGAGALPTEAPVPGKARSKRSRVAPCSWSSRLMVLPPPPASPPSPASAVISPSESGTAAPAFPAKKAAKSAKKKDGPSPAPAPNAAAQAAAEGRRCLHCETDKTPQWRTGPMGPKTLCNACGVRYKSGRLVPEYRPAASPTFVVSKHSNSHRKVVELRRQKEMQLLHHHQQPPPHVGAGGGGAAGGLLHVTSPLLFDGPTSSAPLFAGADEFLIHNRISPDYRRQAT
OSGATA7	LOC_Os10g40810	I	MASEWEMAMGVDLGMGMSTYHNASGGIAAAPMMGHHGGGGGGGGYSAAHHHHHHYYGMPHQAAMGDAMRVDDLLDLSNTPGAHDFFPASAAAAAAGDHGHHHHHHIGGMGEPSGATPSATSSDHQTSMLSFADDFYIPTEDAAELEWLSKFVDDSYSDMPNYQSSAHAAMAAAAASAANNGGGSSAGQDSCLTAAPGRGARSKRSRATAAAAAAWHSLVPRPPSQSSPSSSCSSSDFPSSNKPSGTARPNGSGGGSRGKKSPGPAGAEVGMEAGVRRCTHCASEKTPQWRTGPLGPKTLCNACGVRFKSGRLMPEYRPAASPTFVLTQHSNSHRKVMELRRQKELLIIRGSHRDAAAAAAAAAAAAAAGSAAATGRPELMFRDYGVC
OSGATA8	LOC_Os01g24070	II	MGSTDRKVVGIGVAEEGRRSCVECRATTTPMWRSGPTGPRSLCNACGIRYRKKRRQDLGLDLNQPQKQEHGEVIPEVKDSNSNSNNCNSGSGNSSSNLQVVPKRRLLMGVEEAALLLMTLSSPSASTLLHG
OSGATA9	LOC_Os01g47360	II	MLHEAAPCTCGLLYGSCGGGCSLLFPAGAPGDHHHHHHYKQYCGAGDGEYPDVPYGGGGSVDCTLSLGTPSTRRAEAAVAGLPWDQSSLQPSCNGRQEMSGAAAPRTEPSGGAGAAAASAPRRCANCDTTSTPLWRNGPRGPKSLCNACGIRYKKEERRAAAAAVAPTALASDGGVEYAYGYPRQQQQWGCYGPAVAKAASFGMFGDAAGEDGPCLPWGLGVMPSSPAFGAVREMPSLFQYY
OSGATA10	LOC_Os01g74540	II	MDMDSSSSPVDKVDPDECNGSKACADCHTTKTPLWRGGPGGPKSLCNACGIRYRKRRRAALGLDSSATATATDGAEQQKKTKAKKEKAQEEEVTMELHTVGFRSKDAAVFKQRRRMRRRKCLGEEERAAILLMALSSGVIYA
OSGATA11	LOC_Os02g12790	II	MSTIYMSQLPATLPLMEGDQDQGLYPAFHRAKDPPILFPFMIDSAVEHQGQIYGDQGLRRQQVLGESNQQFNDHMMMGGSDVFLTPSPFRPTIQSIGSDMIQRSSYDPYDIESNNKQHANGSTSKWMSTPPMKMRIIRKGAATDPEGGAVRKPRRRAQAHQDESQQQLQQALGVVRVCSDCNTTKTPLWRSGPCGPKSLCNACGIRQRKARRAMAAAANGGAAVAPAKSVAAAPVNNKPAAKKEKRAADVDRSLPFKKRCKMVDHVAAAVAATKPTAAGEVVAAAPKDQDHVIVVGGENAAATSMPAQNPISKAAATAAAAAASPAFFHGLPRDEITDAAMLLMTLSCGLVHS
OSGATA12	LOC_Os03g61570	II	MDSSSVEKGSGSIDPDERTASGEPKACTDCHTTKTPLWRGGPSGPKSLCNACGIRYRKKRREALGLDAGEGGAERQEKKKSKRERGEEVTMELRMVGFGKEVVLKQRRRMRRRRRLGEEEKAAILLMALSSGVIYA
OSGATA13	LOC_Os05g06340	II	MGSSDQKVIGIAAAAAAAAEEAGRRCCVECGATTTPMWRGGPTGPRSLCNACGIRYRKKRRQELGLDKKQQQEHHPHHHQQQQQQYQRQQQQQQQEDHSDAASSVKDSSSSSSNKSSSLQVISEIVISRSKSDCEGAMEGNCVPLKRLVQQVDFLLSSTGITESCQCVAVSCANQMGLQKAANVLLFLVPIRVLTMENNSCDILHIIRIIGRGCGIESKTRIIDR
OSGATA14	LOC_Os05g49280	II	MLQELAPCTCGMLYGSCGGGCGGAAAAASAFSLLFPMAGGQYYYRQCGGVAEEDSRSPYGGGGAAVDCTLSLGTPSTRRAEAGAYGGGLQPWDVPSSARPGGGGGGKQDGAGVAPCNKEAPAAGRLPRRCANCDTMSTPLWRNGPRGPKSLCNACGIRYKKEERRAAAAVAPTPPPSLDTGAGYAYCYSRQPPPPPAPQWGCYGQAAAKSASYAMFDAADDGPCLSWRLNMMPSSPAFAVGERPGLFQYY
OsGATA15	LOC_Os05g50270	II	MLHHYYSGGAGHHQDVAAAGSPGDMASSTFSLFFPMSNGQCWPPSTVEESAAYDDHSTVTTSPSSPSSSSTGSVDCTLSLGTPSSRRAEPVAAAAPAANHGAPVPAHYPSLSAATVSWDATAESYYCGQQGRPATGAAKCAAGAGHDALLDRRCANCGTASTPLWRNGPRGPKSLCNACGIRYKKEERRAAATTTTADGAAGCGFITAQRGRGSTAAKAAPAVTTCGEETSPYVVGGGGGGGEVADAAYLAWRLNVVPPAATATAFSVWPERASLYHYN
OSGATA16	LOC_Os06g37450	II	MSTIYMSQLSAALPLMEGEHHHHHQDHHQGHFQAFSLQPKDPPVLFPFVISRRSSSSSPSDSTTLSYGSDHHLTQQQQHQHQAMLEPQNMIGGSSAGIFATPFPTVKSIRDDMIERSQFDPYDTEKLQASCGLAKVVAGGKWSAVPAAKMKITRKMGEPSSGVTGGAATTVAPKKPRRRPAQAYEDHGHGGAMGQAFGVIRVCSDCNTTKTPLWRSGPCGPKSLCNACGIRQRKARRAMMASGLPASPNAAGPKAAAHSGAAAVAAAQPKVKKEKRADVDRSSLPFKKRCKVVQVEDHQTLPAATNAAAAAAMEETAESATVAPPPAPTTRGGTLVDSIGLSWSKTHAAATASCSFRPSPVAPGFAAAVQDEITDAAMLLMTLSCGLVRS
OSGATA17	LOC_Os02g05510	III	MSGHHEAKPYQPRRGPAPADEEAAPAAAADEAEAEAEVEAMERYEQEQEYEEGEEGEEEEYEGGEGVPMDADASAAAVAGMDPHGEMVPVAGGEAGGGYPHVASNTLTLSFQGEVYVFESVSAERVQAVLLLLGGRELAPGSGSVPSSSAAYSKKMNFPHRMASLMRFREKRKERNFDKKIRYTVRKEVALRMQRNRGQFTSSKSKAEEATSVITSSEGSPNWGAVEGRPPSAAECHHCGISAASTPMMRRGPDGPRTLCNACGLMWANKGTMREVTKGPPVPLQIVPAATNDVQNGIVEATGVEQHNSAVEEAVSAANGHESQSGVA
OSGATA18	LOC_Os03g47970	III	MPDAAAAAAAAQDADAVMRDAPADAAAGGGDNDDDDGDDGTEEDEEEDDDEEGDEEELPPAEDPAAPEPVSALLPGSPNQLTLLFQGEVYVFESVTPEKVQAVLLLLGRSEMPPGLANMVLPNQRENRGYDDLLQRTDIPAKRVASLIRFREKRKERNFDKKIRYAVRKEVALRMQRRKGQFAGRANMEGESLSPGCELASQGSGQDFLSRESKCQNCGTSEKMTPAMRRGPAGPRTLCNACGLMWANKGTLRNCPKAKVESSVVATEQSNAAVSPSGIDNKELVVPNPENITASHGEVMGDSTPANEAEIGAPKAQSQ
OSGATA19	LOC_Os03g52450	III	MAAEPPADGRDPPADDGAAGDGAVESAAAEALLSAASEQLTLVYQGEVYVFDPVPPQKVQAVLLVLGGSDMPPGLVSMAVPTTFDEKSTTVAARRVASLMRFREKRKERCFDKKIRYSVRKEVAQKMKRRKGQFAGRADFGDGSCSSAPCGSTANGEDDHIRETHCQNCGISSRLTPAMRRGPAGPRSLCNACGLMWANKGTLRSPLNAPKMTVQHPADLSKTGDTDDSKANLCAEHNQTTMKTDTEMVPEQEQKADVLPPTKEEDSMATS
OSGATA20	LOC_Os06g48534	III	MARFEEEHRALGAEEEYEEEEDELEEEEEEMEEDEDAQHHEGVGGEVAVPMDAEAAAQLDPHGGMLAASGAVQPMASNQLTLSFQGEVYVFDSVSPDKVQAVLLLLGGRELNPGLGSGASSSAPYSKRLNFPHRVASLMRFREKRKERNFDKKIRYSVRKEVALRMQRNRGQFTSSKPKGDEATSELTASDGSPNWGSVEGRPPSAAECHHCGINAKATPMMRRGPDGPRTLCNACGLMWANKGMLRDLSKAPPTPIQVVASVNDGNGSAAAPTTEQEIPAPATVNGHESST
OSGATA21	OsJ_34324	III	MDNPTPSSSSGGGGAAAAANASSDEHRKTSPATAADFFDEEHTFDDILLPIENIFHHLNGQEMIPQSIRPQPTNLVRPITVPEDFDRFAALTRYREKKRNIKFIKKADYSARKEVALRMKRSKGKFAPRVQTSENSLAHRKGITFCTNCGESSDATPMMRHAPNGTKSFCNACGLMWANSRKIRKIRNPTSGEQEDQ
OSGATA22	LOC_Os03g08370	V	MQFEDGGDVHVGAGEGEDGGRVTVDELTRCLRCGISANATPHMRRGPEGRRTLCNACGIAWAKGKVRKVIDSDTPMDNAMFAQMVPELSMEFDDEDKAYEFYNRYAGHVGFSVRKSSSDKSAENITRSRTFVCSREGFRKDKKGAKEVKRPRPETRIGCPARMSIKITSDGKYRISEFVPDHNHQPAPPSTMHMLRSQRVLTELQTTEADSSEESATPSRFSSCSLVKQAEVIRHTNFLPAEYRCSLCSKRKKNMQPGDAGVTVKYLQSMQLSNPSFFYAVQLDEDDKLTNIFWADSKSRTDFSYYSDVVCLDTTYKINEHSRPLTLFLGVNHHKQISIFGAALLYDESEESFKWLFDTFKIAANGKQPKTILTDWSMAATTASAITAAWPGTVHRLCP…
OSGATA23	LOC_Os07g42400	V	MRVWLGRVGGGDAMMHMLVAPDGGGGGEMPPPYGGAAAAPPPPMEQELELHRDNADDGLDGHVRCLRCGISGNATPHMRRGPDGPRTLCNACGIAYRKGKMRRMIEAEPPIDEAALAKLVPEVGMEFESEDKAYEFYNKYAGHVGFSVRKSTSHKSSGNITKVRTFVCSREGYNRDKKSLEAKKPRLDTRIGCPARLIIKVTPESKYRVTDFKADHNHQLAPPSTMHMLRSQRILTELQSGEAELSDDSVMTPTTKATGDLVVRQIGFLRSISLLPADYKNYLRSKRMKAMQLGDGGAILKYLQTMQMENPAFFYTMQIDEDDKLTNFFWADPKSREDFNYFGDVLCLDTTYKINGYGRPLSLFLGVNHHKQTIVFGAAMLYDESFESYRWLFESFKIA…
OSGATA24	LOC_Os10g32070	VI	MVVVDGLHDGGGGDLQALLDDAGVDDVAARGGGEVEEEVERPSNEDAFPAVEKMATAAAAKGLQCRHCGTTETPQWRHGPEGHRTLCNACSMRYRSGKLVPEYRPLRSPTFSPELHSNRHHRVLQLRRRPGPQSAAPSPAAVARYGGEAKEEEEELAWVSNKDAFATVETTMAPSPRVVETPPEHDHRPANTPTTSPEPHSDRPRRVVQLPRRLQEPSASANLAHAVAATARAGRECAHCGTTKTPAWRLGPDSRRKLCNACGNKYRSGQLNSTTFSQNSQEQKKKSKSSACSRERKRSAVAATVVVGGGLRDDAAAIADEHLDGGDLQALLDDVALDDVAARGGGDAGEAKEEEEELEWLSNKDAFPTVETMSPAPPENRTKAPVPPAGWQCRHCGST…
OSGATA25	LOC_Os12g42970	VI	MDVHPPNAAASSLEELFPHQPATESDRSGIEWLSVYVEDCLSTSASCTNPVSAELPPITMASQGAAKPKLPPRSSTNARKKKRSLASVISDTDDQHCITLFVEPPLLLLDHKDWLAESELILPKKDKDEELVQEQEQEEEENYKMSAGMQFQQEQLVITCSYCLSSQSPQWWDGPSGPTCDACRLRIEARNGHTTSSKKRYGQEIDKEQDIGKRRDKKKIKKAVYVNDELLSEEPMKRCTHCLSYKTPQWRTGPLGPKTLCNACGVRFKSGRLLPEYRPANSPTFVSDIHSNSHKKVMQLRNSVPHPRK
OSGATA26	LOC_Os12g07120	VI	MDGDGDVGGGGGGGGGGGVRYVLALPAMASLAVLIAHLDAAVPVPRRPRSYLPRAVPMAWWAFRLPVFRPPPPPPPPPAKNPVKEEEGVARVVVVVAPPPPVDPGEEEAGKRAAKRARRCLNCDAVETPQWRSGPMGRSTLCNACGVRLRAVGSLPEHRAPAARTTTAAPASPPDSPIWTPGHKPPSSSPDIYLVRRTPKLPVTRPPRTKQAPPTAPAPAPPPPPPQPASPKTKTKAKAKKPKRKRSCVHCGSTETPQWREGPTGRGTLCNACGVRYRQGRLLPEYRPKGSPTFSPSVHAANHRQVLELRRQQRQSTNPSTPPPPPVSAAEPIPDEQKEEVVSVPVAAAAPATDGGAASSLDALLLDGPSAPLIVDGDDFLVS
OSGATA27	LOC_Os03g03850	VII	MRKPTPYVSLHDVVAFDFVDGDVPFDDLVDGEGLCCPDDPFEEVMRCLSAVDDPFLAAFKLDCSPPTPAADADVDSRSEEHMHADVGGGLDLQRAVGGGDEKAGTPSTVDDVPWLQASAVARKPRRAPAAVRKRVWSLVSPQLATAAAAAVDNSRDEVSSGGGGGGEGGEHCSRPAKRRRKCGEEKRCGHCQTTETPQWRVGPDGPSTLCNACGIRYRIDHLLPEYRPSTSPGFGSDGYSNRHRKVVKLREKKRKKAMLAATATALTSGPV
OSGATA28	LOC_Os11g08410	VII	MPKPTPSSSSFLDFTGGVDGDDDDPSCPFEGLCCPDDPLDQVLNFDSSDFGHVFFESLDVELFLPRGGPSRGAGEEDSKGAVERVAFGSSAAVESELGGVGGGGAGSEVSVPGGAGGGRGEDMETEALDVKPVVGVGAGGAMGAHVAGGVGAPGAFPESKQLVPWPCAVGAGASAPGAAPDNRLLALPDVRFDALTAEGAAPGGERGKTIPDSVSKNGLPTLPGVRSATPTAPPATPFRLEWDHAAAPSSSATTTPSDSSLSSPPSLSSVFPRIARVFPSRTKPRRRRTLRRQHWSLICPLHLVPVAAAADAARGKSISELNASASAATDAGTPSINDGGGGSYHRRVVGRQRNRQVRKDRRCSHCGTSETPQWRMGPDGPGTLCNACGIRSKMDRLLP…
OSGATA29	LOC_Os04g46020	IV	MGKQGPCRHCGVTSTPLWRNGPPDKPVLCNACGSRWRTKGSLTNYTPMHARDDIDAEEPRASKLKPPTLKLKEQKQLKKNPSHITMENGPFSDQNFRKMGDPDLSNRSGSGSALSYSESCAPYGTADASEMTASAQSHAWESLVPSKRRSCVTRPKPSQMEKLAKDLNSIMHEEQLLYLSGSSEEDLIYHSATPVDSFEMGYGSMLLRPNSKSLEEESEASSIPADNKSYITSESYSGSVSFVYSESKATSNQNVITEQPKKFLVQTSDNARRANLHTENQDTLENANSPLVSLHMEGKDSEETRVKTSASNRLTKSTMNPLKRPHDTHFQSSVELRGTMRSPKRVSKYGDAMGLKCQASFMPKPGNGKDLACSDRALNLFMLPPDKLSMLVPPQYANT…
