# Supplementary material for: Genome-Wide Characterization and Gene Expression Analyses of GATA Transcription Factors in Moso Bamboo (Phyllostachys edulis)
Source: Int J Mol Sci. 2019 Dec 18;21(1):14. doi: 10.3390/ijms21010014 (PMC6982067; doi:10.3390/ijms21010014)
Supplement: Supplementary file 1 [file ijms-21-00014-s001.zip › Table S5.xls]

## Sheet: motif sequence
Supplementary Table S5: Motif information of PeGATAs by MEME
Motifs	Best possible match	E-value	Sites	Width	Annotation
Motif1	KTPQWRAGPTGPKTLCNACGIRYKSG	1.1e-497	29	26	GATA zinc finger
Motif2	LLPEYRPAASPTFVSSLHSNSHRKVLELR	7e-176	11	29
Motif3	RRVASLMRFREKRKERNFDKKIRYSVRKEVALRMQRRKGQF	3.3e-89	5	41	CCT domain
Motif4	EVTVELKMVGFGKEVVLKQRRRMRRRRLLGEEEKAAILLMALSSGVIYA	8.9e-79	6	49
Motif5	ERRRCSHCGTT	5.6e-73	28	11	GATA zinc finger
Motif6	VPATPRPTIZSIGDDMIZRSSYDPYDIEK	1.1e-35	4	29
Motif7	DZAAELEWLSNYVDDSLSDLPSYSNAKLAEIAPAP	3.1e-35	8	35
Motif8	FPFNFMINSPVEHQGQSYGDQHLWHQVLGESNQQFNDHMMMGGSDAF	3.1e-24	2	47
Motif9	NTLTLSFQGEVYVFESVPPEKRLNF	2.7e-23	4	25	TIFY domain
Motif10	HFLVEDLLDLPEDDEEDEEV	1.2e-27	9	20

## Sheet: meme results
********************************************************************************
MEME - Motif discovery tool
********************************************************************************
MEME version 5.0.5 (Release date: Mon Mar 18 20:12:19 2019 -0700)
Sequence name Weight Length Sequence name Weight Length
------------- ------ ------ ------------- ------ ------
PeGATA1 1.0000 254 PeGATA2 1.0000 404
PeGATA3 1.0000 266 PeGATA4 1.0000 304
PeGATA5 1.0000 218 PeGATA6 1.0000 500
PeGATA7 1.0000 140 PeGATA8 1.0000 216
PeGATA9 1.0000 364 PeGATA10 1.0000 377
PeGATA11 1.0000 316 PeGATA12 1.0000 221
PeGATA13 1.0000 132 PeGATA14 1.0000 259
PeGATA15 1.0000 471 PeGATA16 1.0000 133
PeGATA17 1.0000 277 PeGATA18 1.0000 232
PeGATA19 1.0000 246 PeGATA20 1.0000 172
PeGATA21 1.0000 310 PeGATA22 1.0000 198
PeGATA23 1.0000 345 PeGATA24 1.0000 339
PeGATA25 1.0000 415 PeGATA26 1.0000 337
PeGATA27 1.0000 229 PeGATA28 1.0000 127
PeGATA29 1.0000 122 PeGATA30 1.0000 389
PeGATA31 1.0000 331
********************************************************************************
********************************************************************************
COMMAND LINE SUMMARY
********************************************************************************
This information can also be useful in the event you wish to report a
problem with the MEME software.
command: meme PHGATA_for_tree_new.fasta -protein -oc . -nostatus -time 18000 -mod zoops -nmotifs 10 -minw 6 -maxw 50 -objfun classic -markov_order 0
model: mod= zoops nmotifs= 10 evt= inf
objective function: em= E-value of product of p-values
starts= E-value of product of p-values
width: minw= 6 maxw= 50
nsites: minsites= 2 maxsites= 31 wnsites= 0.8
theta: spmap= pam spfuzz= 120
em: prior= megap b= 43110 maxiter= 50
distance= 1e-05
trim: wg= 11 ws= 1 endgaps= yes
data: n= 8644 N= 31
sample: seed= 0 hsfrac= 0
searchsize= 8644 norand= no csites= 1000
Dirichlet mixture priors file: prior30.plib
Letter frequencies in dataset:
A 0.123 C 0.0268 D 0.0466 E 0.0627 F 0.0249 G 0.0774 H 0.0259 I 0.0227 K 0.0553
L 0.0707 M 0.026 N 0.026 P 0.0822 Q 0.038 R 0.0689 S 0.0968 T 0.0459 V 0.0514
W 0.00986 Y 0.0187
Background letter frequencies (from file dataset with add-one prior applied):
A 0.123 C 0.0268 D 0.0466 E 0.0627 F 0.0249 G 0.0774 H 0.0259 I 0.0227 K 0.0553
L 0.0707 M 0.026 N 0.026 P 0.0822 Q 0.038 R 0.0689 S 0.0968 T 0.0459 V 0.0514
W 0.00986 Y 0.0187
Background model order: 0
********************************************************************************
********************************************************************************
MOTIF KTPQWRAGPTGPKTLCNACGIRYKSG MEME-1	width = 26 sites = 29 llr = 1731 E-value = 1.1e-497
********************************************************************************
--------------------------------------------------------------------------------
	Motif KTPQWRAGPTGPKTLCNACGIRYKSG MEME-1 Description
--------------------------------------------------------------------------------
Simplified A :::1::2::1:1:::::a:::::2:1
pos.-specific C :::::::::::::::a::a:::::::
probability D :::::::::1::::::::::::::::
matrix E :::::::::1:::::::::::::::1
F ::::::::::::::::::::::2:::
G ::::::2a::a::::::::a:::::4
H ::::::::::::::::::::::::::
I ::::::::::::::::::::4:::::
K 6:::::::::::7::::::::::543
L 1::3:::::2::::a:::::2:::::
M 1::12::::1:::::::::::2::::
N ::::::1:::::::::a:::::::2:
P ::a:::::a::9::::::::::::::
Q :::4::::::::::::::::::1:::
R :::::a2::1::3::::::::8:3:1
S 1:::::1::1:::4::::::::::4:
T 1a::::2::2:::5::::::::::::
V ::::::::::::::::::::4:::::
W ::::8:::::::::::::::::2:::
Y ::::::::::::::::::::::5:::
bits 6.7
6
5.3 * **
4.7 * * ** *
Relative 4.0 * ** * *** * *
Entropy 3.3 ** ** ** * * *** ** **
(86.1 bits) 2.7 ***** ** ***************
2.0 ****** ** ****************
1.3 **************************
0.7 **************************
0.0 --------------------------
Multilevel KTPQWRAGPXGPKTLCNACGIRYKKG
consensus LM G RS V FRSK
sequence R L WAN
--------------------------------------------------------------------------------
--------------------------------------------------------------------------------
	Motif KTPQWRAGPTGPKTLCNACGIRYKSG MEME-1 sites sorted by position p-value
--------------------------------------------------------------------------------
Sequence name Start P-value Site
------------- ----- --------- --------------------------
PeGATA31 214 1.60e-31 GRRCLHCETD KTPQWRTGPMGPKTLCNACGVRYKSG RLVQEYRPAA
PeGATA2 327 2.26e-30 VRRCTHCQIE KTPQWRAGPLGPKTLCNACGVRYKSG RLFPEYRPAA
PeGATA9 265 4.83e-30 VRRCTHCASE KTPQWRTGPLGPKTLCNACGVRFKSG RLMPEYRPAA
PeGATA11 252 1.62e-29 VKRCTHCMSY KTPQWRAGPLGPKTLCNACGVRFKSG RLLPEYRPAN
PeGATA6 439 1.62e-29 VKRCTHCMSY KTPQWRAGPLGPKTLCNACGVRFKSG RLLPEYRPAN
PeGATA10 260 2.24e-29 GMRCLHCETD RTPQWRTGPMGPKTLCNACGVRYKSG RLVPEYRPAA
PeGATA16 33 2.63e-29 PKACTDCHTT KTPLWRGGPSGPKSLCNACGIRYRKK RREALGLDAG
PeGATA3 166 2.63e-29 PKACTDCHTT KTPLWRGGPSGPKSLCNACGIRYRKK RREALGLDAG
PeGATA13 31 3.08e-29 PKACADCHTT KTPLWRGGPTGPKSLCNACGIRYRKR RRQALGLEAA
PeGATA7 31 3.08e-29 PKACADCHTT KTPLWRGGPTGPKSLCNACGIRYRKR RRQALGLDAT
PeGATA25 343 1.34e-28 DRRCSHCGVQ KTPQWRAGPEGAKTLCNACGVRYKSG RLLPEYRPAC
PeGATA21 237 1.34e-28 DRRCSHCGVQ KTPQWRAGPEGAKTLCNACGVRYKSG RLLPEYRPAC
PeGATA1 180 1.34e-28 SPAGSHCGVQ KTPQWRAGPEGAKTLCNACGVRYKSG RLLPEYRPAC
PeGATA28 28 1.54e-28 RRSCVECRTT TTPMWRGGPTGPRSLCNACGIRYRKK RRQELGQDQK
PeGATA19 150 1.77e-28 VRRCTHCGSE KTPQWRTGPLGAKTLCNACGVRFKSG RLMPEYRPAA
PeGATA12 107 2.64e-28 ANACANCDTT STPLWRNGPRGPKSLCNACGIRYKKE ERRAAAAAVA
PeGATA8 101 2.64e-28 ARRCANCDTT STPLWRNGPRGPKSLCNACGIRYKKE ERRAAAAVAP
PeGATA27 131 1.05e-27 DRRCANCGTT STPLWRNGPRGPKSLCNACGIRFKKE ERRAAAAAES
PeGATA5 136 7.26e-27 RRRCTHCAVE ETPQWRLGPDGPRTLCNACGVRFKSG RLFPEYRPAN
PeGATA29 28 1.00e-26 RTSCVECGTT TTPMWRGGPTRPRSLCNACGIRYRKK RRQELGLDQK
PeGATA26 181 1.11e-26 IRVCSDCNTT KTPLWRSGPRGPKSLCNACGIRQRKA RRAMMASGAS
PeGATA24 188 1.88e-26 IRVCLDCNTT KTPLWRSGPCGPKSLCNACGIRQRKA RRAMAAVTAA
PeGATA4 177 7.80e-26 ECHHCGASAT QTPMMRRGPDGPRTLCNACGLMWANK ILVLEATSRC
PeGATA23 178 3.68e-25 RCQNCGTSEK MTPAMRRGPAGPRTLCNACGLMWANK FLPYYFLWAW
PeGATA22 99 3.68e-25 RCQNCGTSEK MTPAMRRGPAGPRTLCNACGLMWANK GTLRSCPKAN
PeGATA15 209 5.89e-25 ECHHCGISAT LTPMMRRGPDGPRMLCNACGLMWANK GMMRDLSKAP
PeGATA20 98 1.78e-24 HCQNCGISSR LTPAMRRGPAGPRSLCNACGLMWANK GTLRSPLNAP
PeGATA14 163 2.13e-24 DDHFRETHSR LTPAMRRGPTGPRSLCNACGLKWANK GTLRSPLNAP
PeGATA30 251 3.19e-21 RRRCLHCETD KTPQWRTGPMGPKTLCNDAVQRVRGA VQVGAAGAGV
--------------------------------------------------------------------------------
--------------------------------------------------------------------------------
	Motif KTPQWRAGPTGPKTLCNACGIRYKSG MEME-1 block diagrams
--------------------------------------------------------------------------------
SEQUENCE NAME POSITION P-VALUE MOTIF DIAGRAM
------------- ---------------- -------------
PeGATA31 1.6e-31 213_[1]_92
PeGATA2 2.3e-30 326_[1]_52
PeGATA9 4.8e-30 264_[1]_74
PeGATA11 1.6e-29 251_[1]_39
PeGATA6 1.6e-29 438_[1]_36
PeGATA10 2.2e-29 259_[1]_92
PeGATA16 2.6e-29 32_[1]_75
PeGATA3 2.6e-29 165_[1]_75
PeGATA13 3.1e-29 30_[1]_76
PeGATA7 3.1e-29 30_[1]_84
PeGATA25 1.3e-28 342_[1]_47
PeGATA21 1.3e-28 236_[1]_48
PeGATA1 1.3e-28 179_[1]_49
PeGATA28 1.5e-28 27_[1]_74
PeGATA19 1.8e-28 149_[1]_71
PeGATA12 2.6e-28 106_[1]_89
PeGATA8 2.6e-28 100_[1]_90
PeGATA27 1.1e-27 130_[1]_73
PeGATA5 7.3e-27 135_[1]_57
PeGATA29 1e-26 27_[1]_69
PeGATA26 1.1e-26 180_[1]_131
PeGATA24 1.9e-26 187_[1]_126
PeGATA4 7.8e-26 176_[1]_102
PeGATA23 3.7e-25 177_[1]_142
PeGATA22 3.7e-25 98_[1]_74
PeGATA15 5.9e-25 208_[1]_237
PeGATA20 1.8e-24 97_[1]_49
PeGATA14 2.1e-24 162_[1]_71
PeGATA30 3.2e-21 250_[1]_113
--------------------------------------------------------------------------------
--------------------------------------------------------------------------------
	Motif KTPQWRAGPTGPKTLCNACGIRYKSG MEME-1 in BLOCKS format
--------------------------------------------------------------------------------
BL MOTIF KTPQWRAGPTGPKTLCNACGIRYKSG width=26 seqs=29
PeGATA31 ( 214) KTPQWRTGPMGPKTLCNACGVRYKSG 1
PeGATA2 ( 327) KTPQWRAGPLGPKTLCNACGVRYKSG 1
PeGATA9 ( 265) KTPQWRTGPLGPKTLCNACGVRFKSG 1
PeGATA11 ( 252) KTPQWRAGPLGPKTLCNACGVRFKSG 1
PeGATA6 ( 439) KTPQWRAGPLGPKTLCNACGVRFKSG 1
PeGATA10 ( 260) RTPQWRTGPMGPKTLCNACGVRYKSG 1
PeGATA16 ( 33) KTPLWRGGPSGPKSLCNACGIRYRKK 1
PeGATA3 ( 166) KTPLWRGGPSGPKSLCNACGIRYRKK 1
PeGATA13 ( 31) KTPLWRGGPTGPKSLCNACGIRYRKR 1
PeGATA7 ( 31) KTPLWRGGPTGPKSLCNACGIRYRKR 1
PeGATA25 ( 343) KTPQWRAGPEGAKTLCNACGVRYKSG 1
PeGATA21 ( 237) KTPQWRAGPEGAKTLCNACGVRYKSG 1
PeGATA1 ( 180) KTPQWRAGPEGAKTLCNACGVRYKSG 1
PeGATA28 ( 28) TTPMWRGGPTGPRSLCNACGIRYRKK 1
PeGATA19 ( 150) KTPQWRTGPLGAKTLCNACGVRFKSG 1
PeGATA12 ( 107) STPLWRNGPRGPKSLCNACGIRYKKE 1
PeGATA8 ( 101) STPLWRNGPRGPKSLCNACGIRYKKE 1
PeGATA27 ( 131) STPLWRNGPRGPKSLCNACGIRFKKE 1
PeGATA5 ( 136) ETPQWRLGPDGPRTLCNACGVRFKSG 1
PeGATA29 ( 28) TTPMWRGGPTRPRSLCNACGIRYRKK 1
PeGATA26 ( 181) KTPLWRSGPRGPKSLCNACGIRQRKA 1
PeGATA24 ( 188) KTPLWRSGPCGPKSLCNACGIRQRKA 1
PeGATA4 ( 177) QTPMMRRGPDGPRTLCNACGLMWANK 1
PeGATA23 ( 178) MTPAMRRGPAGPRTLCNACGLMWANK 1
PeGATA22 ( 99) MTPAMRRGPAGPRTLCNACGLMWANK 1
PeGATA15 ( 209) LTPMMRRGPDGPRMLCNACGLMWANK 1
PeGATA20 ( 98) LTPAMRRGPAGPRSLCNACGLMWANK 1
PeGATA14 ( 163) LTPAMRRGPTGPRSLCNACGLKWANK 1
PeGATA30 ( 251) KTPQWRTGPMGPKTLCNDAVQRVRGA 1
//
--------------------------------------------------------------------------------
--------------------------------------------------------------------------------
	Motif KTPQWRAGPTGPKTLCNACGIRYKSG MEME-1 position-specific scoring matrix
--------------------------------------------------------------------------------
log-odds matrix: alength= 20 w= 26 n= 7847 bayes= 9.32687 E= 1.1e-497
-341 -473 -264 -53 -361 -387 -234 -269 315 40 123 -156 -452 14 -54 3 55 -328 -370 -272
-761 -720 -736 -845 -711 -698 -722 -685 -796 -779 -796 -649 -795 -756 -799 -673 444 -739 -675 -689
-740 -743 -701 -766 -695 -695 -693 -693 -733 -739 -803 -665 360 -704 -762 -744 -682 -752 -673 -681
9 -510 -717 -663 -223 -646 -583 -117 -588 216 237 -562 -711 334 -621 -604 -454 -292 -413 -390
-774 -696 -745 -826 -360 -712 -593 -428 -777 -443 297 -655 -795 -707 -768 -779 -683 -590 631 -310
-636 -540 -606 -652 -579 -601 -423 -488 -346 -572 -597 -452 -630 -441 383 -621 -548 -641 -455 -520
66 -415 -251 -241 -363 126 -273 -280 -210 -101 -340 193 -458 -211 144 -40 179 -327 -400 -297
-583 -649 -539 -635 -629 367 -600 -603 -607 -707 -681 -452 -713 -633 -639 -595 -602 -653 -576 -582
-740 -743 -701 -766 -695 -695 -693 -693 -733 -739 -803 -665 360 -704 -762 -744 -682 -752 -673 -681
-30 10 100 72 -272 -328 -193 -179 -125 104 173 -101 -390 -123 83 -41 171 -244 -314 -209
-363 -471 -328 -419 -454 358 -412 -396 -392 -532 -468 -231 -548 -434 -156 -378 -404 -445 -402 -398
-6 -468 -417 -420 -423 -448 -421 -344 -391 -421 -451 -359 334 -368 -459 -373 -328 -392 -495 -447
-531 -592 -530 -402 -565 -540 -334 -401 358 -462 -446 -308 -620 -238 212 -495 -393 -472 -469 -413
-361 -358 -436 -494 -394 -459 -431 -239 -405 -438 11 -212 -535 -373 -454 194 357 -297 -425 -410
-782 -691 -752 -810 -437 -726 -695 -341 -775 381 -413 -693 -785 -697 -767 -815 -665 -516 -578 -567
-481 518 -534 -524 -432 -580 -504 -317 -556 -472 -431 -438 -638 -521 -548 -538 -388 -463 -521 -478
-748 -667 -526 -713 -606 -635 -455 -541 -635 -686 -684 525 -729 -588 -691 -574 -560 -670 -575 -568
294 -454 -48 -635 -561 -468 -615 -496 -644 -597 -573 -485 -670 -597 -667 -425 -430 -451 -581 -573
-392 516 -514 -500 -410 -561 -483 -293 -534 -448 -407 -415 -619 -499 -526 -513 -364 -438 -503 -457
-354 -461 -325 -416 -449 358 -409 -388 -389 -526 -462 -228 -543 -430 -431 -371 -394 -121 -399 -394
-524 -462 -681 -667 -311 -690 -641 406 -635 152 -272 -548 -732 -26 -692 -645 -407 284 -504 -435
-498 -495 -497 -399 -505 -506 -294 -360 -5 -429 237 -285 -560 -226 347 -468 -374 -456 -392 -383
-664 -559 -631 -650 307 -670 -299 -390 -601 -435 -473 -446 -712 78 -599 -608 -547 -60 431 467
63 -577 -514 -383 -553 -523 -317 -386 307 -445 -429 -291 -606 -220 213 -473 -374 -454 -457 -398
-484 -561 -191 -341 -533 -102 -315 -522 268 -598 -596 298 -562 -336 -425 188 -339 -569 -563 -406
-34 -565 -387 68 -516 215 -308 -372 260 -436 -416 -252 -572 -213 24 -434 -348 -436 -451 -381
--------------------------------------------------------------------------------
--------------------------------------------------------------------------------
	Motif KTPQWRAGPTGPKTLCNACGIRYKSG MEME-1 position-specific probability matrix
--------------------------------------------------------------------------------
letter-probability matrix: alength= 20 w= 26 nsites= 29 E= 1.1e-497
0.000000 0.000000 0.000000 0.034483 0.000000 0.000000 0.000000 0.000000 0.551724 0.103448 0.068966 0.000000 0.000000 0.034483 0.034483 0.103448 0.068966 0.000000 0.000000 0.000000
0.000000 0.000000 0.000000 0.000000 0.000000 0.000000 0.000000 0.000000 0.000000 0.000000 0.000000 0.000000 0.000000 0.000000 0.000000 0.000000 1.000000 0.000000 0.000000 0.000000
0.000000 0.000000 0.000000 0.000000 0.000000 0.000000 0.000000 0.000000 0.000000 0.000000 0.000000 0.000000 1.000000 0.000000 0.000000 0.000000 0.000000 0.000000 0.000000 0.000000
0.137931 0.000000 0.000000 0.000000 0.000000 0.000000 0.000000 0.000000 0.000000 0.310345 0.137931 0.000000 0.000000 0.413793 0.000000 0.000000 0.000000 0.000000 0.000000 0.000000
0.000000 0.000000 0.000000 0.000000 0.000000 0.000000 0.000000 0.000000 0.000000 0.000000 0.206897 0.000000 0.000000 0.000000 0.000000 0.000000 0.000000 0.000000 0.793103 0.000000
0.000000 0.000000 0.000000 0.000000 0.000000 0.000000 0.000000 0.000000 0.000000 0.000000 0.000000 0.000000 0.000000 0.000000 1.000000 0.000000 0.000000 0.000000 0.000000 0.000000
0.206897 0.000000 0.000000 0.000000 0.000000 0.206897 0.000000 0.000000 0.000000 0.034483 0.000000 0.103448 0.000000 0.000000 0.206897 0.068966 0.172414 0.000000 0.000000 0.000000
0.000000 0.000000 0.000000 0.000000 0.000000 1.000000 0.000000 0.000000 0.000000 0.000000 0.000000 0.000000 0.000000 0.000000 0.000000 0.000000 0.000000 0.000000 0.000000 0.000000
0.000000 0.000000 0.000000 0.000000 0.000000 0.000000 0.000000 0.000000 0.000000 0.000000 0.000000 0.000000 1.000000 0.000000 0.000000 0.000000 0.000000 0.000000 0.000000 0.000000
0.103448 0.034483 0.103448 0.103448 0.000000 0.000000 0.000000 0.000000 0.000000 0.172414 0.103448 0.000000 0.000000 0.000000 0.137931 0.068966 0.172414 0.000000 0.000000 0.000000
0.000000 0.000000 0.000000 0.000000 0.000000 0.965517 0.000000 0.000000 0.000000 0.000000 0.000000 0.000000 0.000000 0.000000 0.034483 0.000000 0.000000 0.000000 0.000000 0.000000
0.137931 0.000000 0.000000 0.000000 0.000000 0.000000 0.000000 0.000000 0.000000 0.000000 0.000000 0.000000 0.862069 0.000000 0.000000 0.000000 0.000000 0.000000 0.000000 0.000000
0.000000 0.000000 0.000000 0.000000 0.000000 0.000000 0.000000 0.000000 0.689655 0.000000 0.000000 0.000000 0.000000 0.000000 0.310345 0.000000 0.000000 0.000000 0.000000 0.000000
0.000000 0.000000 0.000000 0.000000 0.000000 0.000000 0.000000 0.000000 0.000000 0.000000 0.034483 0.000000 0.000000 0.000000 0.000000 0.448276 0.517241 0.000000 0.000000 0.000000
0.000000 0.000000 0.000000 0.000000 0.000000 0.000000 0.000000 0.000000 0.000000 1.000000 0.000000 0.000000 0.000000 0.000000 0.000000 0.000000 0.000000 0.000000 0.000000 0.000000
0.000000 1.000000 0.000000 0.000000 0.000000 0.000000 0.000000 0.000000 0.000000 0.000000 0.000000 0.000000 0.000000 0.000000 0.000000 0.000000 0.000000 0.000000 0.000000 0.000000
0.000000 0.000000 0.000000 0.000000 0.000000 0.000000 0.000000 0.000000 0.000000 0.000000 0.000000 1.000000 0.000000 0.000000 0.000000 0.000000 0.000000 0.000000 0.000000 0.000000
0.965517 0.000000 0.034483 0.000000 0.000000 0.000000 0.000000 0.000000 0.000000 0.000000 0.000000 0.000000 0.000000 0.000000 0.000000 0.000000 0.000000 0.000000 0.000000 0.000000
0.034483 0.965517 0.000000 0.000000 0.000000 0.000000 0.000000 0.000000 0.000000 0.000000 0.000000 0.000000 0.000000 0.000000 0.000000 0.000000 0.000000 0.000000 0.000000 0.000000
0.000000 0.000000 0.000000 0.000000 0.000000 0.965517 0.000000 0.000000 0.000000 0.000000 0.000000 0.000000 0.000000 0.000000 0.000000 0.000000 0.000000 0.034483 0.000000 0.000000
0.000000 0.000000 0.000000 0.000000 0.000000 0.000000 0.000000 0.379310 0.000000 0.206897 0.000000 0.000000 0.000000 0.034483 0.000000 0.000000 0.000000 0.379310 0.000000 0.000000
0.000000 0.000000 0.000000 0.000000 0.000000 0.000000 0.000000 0.000000 0.034483 0.000000 0.172414 0.000000 0.000000 0.000000 0.793103 0.000000 0.000000 0.000000 0.000000 0.000000
0.000000 0.000000 0.000000 0.000000 0.206897 0.000000 0.000000 0.000000 0.000000 0.000000 0.000000 0.000000 0.000000 0.068966 0.000000 0.000000 0.000000 0.034483 0.206897 0.482759
0.206897 0.000000 0.000000 0.000000 0.000000 0.000000 0.000000 0.000000 0.482759 0.000000 0.000000 0.000000 0.000000 0.000000 0.310345 0.000000 0.000000 0.000000 0.000000 0.000000
0.000000 0.000000 0.000000 0.000000 0.000000 0.034483 0.000000 0.000000 0.379310 0.000000 0.000000 0.206897 0.000000 0.000000 0.000000 0.379310 0.000000 0.000000 0.000000 0.000000
0.103448 0.000000 0.000000 0.103448 0.000000 0.379310 0.000000 0.000000 0.344828 0.000000 0.000000 0.000000 0.000000 0.000000 0.068966 0.000000 0.000000 0.000000 0.000000 0.000000
--------------------------------------------------------------------------------
--------------------------------------------------------------------------------
	Motif KTPQWRAGPTGPKTLCNACGIRYKSG MEME-1 regular expression
--------------------------------------------------------------------------------
KTP[QL][WM]R[AGR]GPXGP[KR][TS]LCNACG[IVL]R[YFW][KRA][KSN][GK]
--------------------------------------------------------------------------------
Time 7.84 secs.
********************************************************************************
********************************************************************************
MOTIF LLPEYRPAASPTFVSSLHSNSHRKVLELR MEME-2	width = 29 sites = 11 llr = 798 E-value = 7.0e-176
********************************************************************************
--------------------------------------------------------------------------------
	Motif LLPEYRPAASPTFVSSLHSNSHRKVLELR MEME-2 Description
--------------------------------------------------------------------------------
Simplified A :::::::a5::::::2:::::::::::::
pos.-specific C ::::::::3::::::::::::::::::::
probability D :::::::::::::::::::::::::::::
matrix E :::a::::::::::::::::::::::8::
F :2::::::::::9::::::::::::::::
G ::::::::::::::1::::::::::::::
H :::::::::::::::::a:::a:::::::
I ::::::::::::::::2::::::::1:::
K ::::::::::::::::2:::::39:::::
L a5::::::::::::213::::::::5:5:
M :2:::::::::::2::2::::::::3:5:
N ::::::::3:::::1::::a:::::::::
P ::9:::a:::a:::2::::::::::::::
Q ::1:::::::::::::2::::::::12::
R :::::a::::::::::::::::71::::a
S :::::::::a:::134::a:a::::::::
T :::::::::::a:::2:::::::::::::
V :2:::::::::::72:::::::::a1:::
W :::::::::::::::::::::::::::::
Y ::::a:::::::1::2:::::::::::::
bits 6.7
6.0 *
5.3 * * * *
4.7 * ** * * *
Relative 4.0 * *** ** * * * ** *
Entropy 3.3 * ****** ***** ******** ***
(104.6 bits) 2.7 ************** ************
2.0 ************** **************
1.3 *****************************
0.7 *****************************
0.0 -----------------------------
Multilevel LLPEYRPAASPTFVSSLHSNSHRKVLELR
consensus C K M M
sequence N
--------------------------------------------------------------------------------
--------------------------------------------------------------------------------
	Motif LLPEYRPAASPTFVSSLHSNSHRKVLELR MEME-2 sites sorted by position p-value
--------------------------------------------------------------------------------
Sequence name Start P-value Site
------------- ----- --------- -----------------------------
PeGATA1 207 6.81e-35 ACGVRYKSGR LLPEYRPACSPTFVGSIHSNSHRKVLEMR RKKDADLITT
PeGATA21 264 4.55e-34 ACGVRYKSGR LLPEYRPACSPTFVNALHSNSHRKVLEMR RKKEPVIVAA
PeGATA19 177 2.03e-33 ACGVRFKSGR LMPEYRPAASPTFVLTQHSNSHRKVMELR RQKELILIRG
PeGATA9 292 4.60e-33 ACGVRFKSGR LMPEYRPAASPTFVLTQHSNSHRKVIELR RQKEIILIRG
PeGATA11 279 6.39e-33 ACGVRFKSGR LLPEYRPANSPTFVSYMHSNSHKKVMQLR QAVAHSDK*
PeGATA6 466 6.39e-33 ACGVRFKSGR LLPEYRPANSPTFVSYMHSNSHKKVMQLR QAVEP*
PeGATA2 354 1.23e-32 ACGVRYKSGR LFPEYRPAASPTFVPSIHSNSHKKVVEMR QKVVRNGDPS
PeGATA10 287 1.52e-32 ACGVRYKSGR LVPEYRPAASPTFMVSKHSNSHRKVLELR RQKEVEQQPL
PeGATA25 370 2.09e-32 ACGVRYKSGR LLPEYRPACSPTYVSALHSNSHRKVLEMR RKKESVIIAA
PeGATA31 241 1.71e-31 ACGVRYKSGR LVQEYRPAASPTFMVSKHSNSHRKVLELR RQKEMQQQSA
PeGATA5 163 1.32e-29 ACGVRFKSGR LFPEYRPANSPTFSPLLHSNSHRRVQEMR RQSEDETSAA
--------------------------------------------------------------------------------
--------------------------------------------------------------------------------
	Motif LLPEYRPAASPTFVSSLHSNSHRKVLELR MEME-2 block diagrams
--------------------------------------------------------------------------------
SEQUENCE NAME POSITION P-VALUE MOTIF DIAGRAM
------------- ---------------- -------------
PeGATA1 6.8e-35 206_[2]_19
PeGATA21 4.6e-34 263_[2]_18
PeGATA19 2e-33 176_[2]_41
PeGATA9 4.6e-33 291_[2]_44
PeGATA11 6.4e-33 278_[2]_9
PeGATA6 6.4e-33 465_[2]_6
PeGATA2 1.2e-32 353_[2]_22
PeGATA10 1.5e-32 286_[2]_62
PeGATA25 2.1e-32 369_[2]_17
PeGATA31 1.7e-31 240_[2]_62
PeGATA5 1.3e-29 162_[2]_27
--------------------------------------------------------------------------------
--------------------------------------------------------------------------------
	Motif LLPEYRPAASPTFVSSLHSNSHRKVLELR MEME-2 in BLOCKS format
--------------------------------------------------------------------------------
BL MOTIF LLPEYRPAASPTFVSSLHSNSHRKVLELR width=29 seqs=11
PeGATA1 ( 207) LLPEYRPACSPTFVGSIHSNSHRKVLEMR 1
PeGATA21 ( 264) LLPEYRPACSPTFVNALHSNSHRKVLEMR 1
PeGATA19 ( 177) LMPEYRPAASPTFVLTQHSNSHRKVMELR 1
PeGATA9 ( 292) LMPEYRPAASPTFVLTQHSNSHRKVIELR 1
PeGATA11 ( 279) LLPEYRPANSPTFVSYMHSNSHKKVMQLR 1
PeGATA6 ( 466) LLPEYRPANSPTFVSYMHSNSHKKVMQLR 1
PeGATA2 ( 354) LFPEYRPAASPTFVPSIHSNSHKKVVEMR 1
PeGATA10 ( 287) LVPEYRPAASPTFMVSKHSNSHRKVLELR 1
PeGATA25 ( 370) LLPEYRPACSPTYVSALHSNSHRKVLEMR 1
PeGATA31 ( 241) LVQEYRPAASPTFMVSKHSNSHRKVLELR 1
PeGATA5 ( 163) LFPEYRPANSPTFSPLLHSNSHRRVQEMR 1
//
--------------------------------------------------------------------------------
--------------------------------------------------------------------------------
	Motif LLPEYRPAASPTFVSSLHSNSHRKVLELR MEME-2 position-specific scoring matrix
--------------------------------------------------------------------------------
log-odds matrix: alength= 20 w= 29 n= 7754 bayes= 9.01104 E= 7.0e-176
-500 -435 -546 -519 -170 -552 -450 -57 -487 371 -122 -438 -558 -407 -490 -539 -381 -220 -336 -305
-446 -385 -594 -541 262 -571 -447 24 -506 274 259 -440 -577 -406 -512 -528 -329 162 -278 -252
-248 -379 -293 -295 -305 -353 -300 -224 -265 -300 -333 -240 333 40 -336 -269 -219 -280 -382 -328
-568 -607 -197 394 -528 -539 -464 -399 -544 -580 -559 -340 -700 -360 -592 -583 -499 -518 -519 -496
-673 -556 -587 -661 -127 -579 -348 -425 -608 -464 -515 -459 -654 -535 -600 -622 -552 -526 -225 570
-450 -358 -440 -470 -411 -445 -235 -299 -150 -389 -407 -266 -458 -249 374 -437 -365 -459 -275 -346
-399 -498 -429 -446 -433 -465 -431 -372 -416 -442 -482 -379 353 -393 -477 -418 -366 -428 -473 -443
292 -296 -482 -495 -394 -322 -474 -313 -488 -421 -399 -371 -541 -453 -512 -273 -286 -274 -423 -414
182 317 -381 -455 -400 -259 -423 -323 -454 -440 -404 322 -450 -388 -483 -214 -202 -288 -439 -401
-389 -414 -479 -566 -459 -437 -492 -438 -507 -532 -512 -315 -555 -496 -534 329 -159 -482 -470 -431
-399 -498 -429 -446 -433 -465 -431 -372 -416 -442 -482 -379 353 -393 -477 -418 -366 -428 -473 -443
-451 -435 -485 -558 -445 -493 -478 -315 -480 -495 -423 -300 -576 -448 -520 -277 437 -376 -456 -445
-423 -300 -429 -447 510 -485 -338 -116 -440 -137 -218 -337 -486 -428 -490 -388 -375 -244 -119 135
-216 -239 -387 -373 -187 -386 -330 104 -357 -150 196 -284 -439 -343 -381 -80 -156 372 -308 -256
-197 -235 -194 -165 -118 -12 -173 21 -136 109 -102 151 72 -127 -220 107 -96 156 -198 -117
4 -228 -268 -257 -159 -294 -240 -41 -214 -4 -158 -110 -379 -207 -280 204 178 -126 -238 247
-254 -245 -326 -271 -90 -347 -233 279 136 186 244 -181 -411 182 -236 -279 -140 -53 -197 -131
-626 -536 -462 -547 -373 -534 522 -493 -561 -508 -506 -270 -602 -308 -462 -532 -473 -550 -397 -222
-389 -414 -479 -566 -459 -437 -492 -438 -507 -532 -512 -315 -555 -496 -534 329 -159 -482 -470 -431
-480 -414 -239 -442 -344 -402 -156 -243 -349 -422 -391 513 -496 -301 -426 -275 -270 -384 -323 -305
-389 -414 -479 -566 -459 -437 -492 -438 -507 -532 -512 -315 -555 -496 -534 329 -159 -482 -470 -431
-626 -536 -462 -547 -373 -534 522 -493 -561 -508 -506 -270 -602 -308 -462 -532 -473 -550 -397 -222
-408 -386 -403 -323 -410 -415 -202 -269 168 -343 -339 -199 -459 -146 342 -380 -290 -375 -288 -297
-426 -410 -447 -421 -453 -476 -365 -261 403 -429 -388 -260 -514 -348 -55 -469 -339 -419 -356 -376
-328 -339 -475 -483 -308 -499 -446 38 -476 -253 -294 -403 -537 -471 -495 -484 -266 414 -440 -394
-356 -312 -470 -416 -82 -463 -348 185 -381 293 273 -321 -478 54 -397 -403 -238 59 -240 -198
-379 -641 -87 372 -519 -438 -364 -351 -262 -459 -434 -240 -486 130 -421 -412 -338 -396 -525 -431
-515 -436 -690 -638 -93 -657 -516 10 -602 292 392 -541 -640 -461 -590 -645 -400 -181 -298 -285
-450 -358 -440 -470 -411 -445 -235 -299 -150 -389 -407 -266 -458 -249 374 -437 -365 -459 -275 -346
--------------------------------------------------------------------------------
--------------------------------------------------------------------------------
	Motif LLPEYRPAASPTFVSSLHSNSHRKVLELR MEME-2 position-specific probability matrix
--------------------------------------------------------------------------------
letter-probability matrix: alength= 20 w= 29 nsites= 11 E= 7.0e-176
0.000000 0.000000 0.000000 0.000000 0.000000 0.000000 0.000000 0.000000 0.000000 1.000000 0.000000 0.000000 0.000000 0.000000 0.000000 0.000000 0.000000 0.000000 0.000000 0.000000
0.000000 0.000000 0.000000 0.000000 0.181818 0.000000 0.000000 0.000000 0.000000 0.454545 0.181818 0.000000 0.000000 0.000000 0.000000 0.000000 0.000000 0.181818 0.000000 0.000000
0.000000 0.000000 0.000000 0.000000 0.000000 0.000000 0.000000 0.000000 0.000000 0.000000 0.000000 0.000000 0.909091 0.090909 0.000000 0.000000 0.000000 0.000000 0.000000 0.000000
0.000000 0.000000 0.000000 1.000000 0.000000 0.000000 0.000000 0.000000 0.000000 0.000000 0.000000 0.000000 0.000000 0.000000 0.000000 0.000000 0.000000 0.000000 0.000000 0.000000
0.000000 0.000000 0.000000 0.000000 0.000000 0.000000 0.000000 0.000000 0.000000 0.000000 0.000000 0.000000 0.000000 0.000000 0.000000 0.000000 0.000000 0.000000 0.000000 1.000000
0.000000 0.000000 0.000000 0.000000 0.000000 0.000000 0.000000 0.000000 0.000000 0.000000 0.000000 0.000000 0.000000 0.000000 1.000000 0.000000 0.000000 0.000000 0.000000 0.000000
0.000000 0.000000 0.000000 0.000000 0.000000 0.000000 0.000000 0.000000 0.000000 0.000000 0.000000 0.000000 1.000000 0.000000 0.000000 0.000000 0.000000 0.000000 0.000000 0.000000
1.000000 0.000000 0.000000 0.000000 0.000000 0.000000 0.000000 0.000000 0.000000 0.000000 0.000000 0.000000 0.000000 0.000000 0.000000 0.000000 0.000000 0.000000 0.000000 0.000000
0.454545 0.272727 0.000000 0.000000 0.000000 0.000000 0.000000 0.000000 0.000000 0.000000 0.000000 0.272727 0.000000 0.000000 0.000000 0.000000 0.000000 0.000000 0.000000 0.000000
0.000000 0.000000 0.000000 0.000000 0.000000 0.000000 0.000000 0.000000 0.000000 0.000000 0.000000 0.000000 0.000000 0.000000 0.000000 1.000000 0.000000 0.000000 0.000000 0.000000
0.000000 0.000000 0.000000 0.000000 0.000000 0.000000 0.000000 0.000000 0.000000 0.000000 0.000000 0.000000 1.000000 0.000000 0.000000 0.000000 0.000000 0.000000 0.000000 0.000000
0.000000 0.000000 0.000000 0.000000 0.000000 0.000000 0.000000 0.000000 0.000000 0.000000 0.000000 0.000000 0.000000 0.000000 0.000000 0.000000 1.000000 0.000000 0.000000 0.000000
0.000000 0.000000 0.000000 0.000000 0.909091 0.000000 0.000000 0.000000 0.000000 0.000000 0.000000 0.000000 0.000000 0.000000 0.000000 0.000000 0.000000 0.000000 0.000000 0.090909
0.000000 0.000000 0.000000 0.000000 0.000000 0.000000 0.000000 0.000000 0.000000 0.000000 0.181818 0.000000 0.000000 0.000000 0.000000 0.090909 0.000000 0.727273 0.000000 0.000000
0.000000 0.000000 0.000000 0.000000 0.000000 0.090909 0.000000 0.000000 0.000000 0.181818 0.000000 0.090909 0.181818 0.000000 0.000000 0.272727 0.000000 0.181818 0.000000 0.000000
0.181818 0.000000 0.000000 0.000000 0.000000 0.000000 0.000000 0.000000 0.000000 0.090909 0.000000 0.000000 0.000000 0.000000 0.000000 0.363636 0.181818 0.000000 0.000000 0.181818
0.000000 0.000000 0.000000 0.000000 0.000000 0.000000 0.000000 0.181818 0.181818 0.272727 0.181818 0.000000 0.000000 0.181818 0.000000 0.000000 0.000000 0.000000 0.000000 0.000000
0.000000 0.000000 0.000000 0.000000 0.000000 0.000000 1.000000 0.000000 0.000000 0.000000 0.000000 0.000000 0.000000 0.000000 0.000000 0.000000 0.000000 0.000000 0.000000 0.000000
0.000000 0.000000 0.000000 0.000000 0.000000 0.000000 0.000000 0.000000 0.000000 0.000000 0.000000 0.000000 0.000000 0.000000 0.000000 1.000000 0.000000 0.000000 0.000000 0.000000
0.000000 0.000000 0.000000 0.000000 0.000000 0.000000 0.000000 0.000000 0.000000 0.000000 0.000000 1.000000 0.000000 0.000000 0.000000 0.000000 0.000000 0.000000 0.000000 0.000000
0.000000 0.000000 0.000000 0.000000 0.000000 0.000000 0.000000 0.000000 0.000000 0.000000 0.000000 0.000000 0.000000 0.000000 0.000000 1.000000 0.000000 0.000000 0.000000 0.000000
0.000000 0.000000 0.000000 0.000000 0.000000 0.000000 1.000000 0.000000 0.000000 0.000000 0.000000 0.000000 0.000000 0.000000 0.000000 0.000000 0.000000 0.000000 0.000000 0.000000
0.000000 0.000000 0.000000 0.000000 0.000000 0.000000 0.000000 0.000000 0.272727 0.000000 0.000000 0.000000 0.000000 0.000000 0.727273 0.000000 0.000000 0.000000 0.000000 0.000000
0.000000 0.000000 0.000000 0.000000 0.000000 0.000000 0.000000 0.000000 0.909091 0.000000 0.000000 0.000000 0.000000 0.000000 0.090909 0.000000 0.000000 0.000000 0.000000 0.000000
0.000000 0.000000 0.000000 0.000000 0.000000 0.000000 0.000000 0.000000 0.000000 0.000000 0.000000 0.000000 0.000000 0.000000 0.000000 0.000000 0.000000 1.000000 0.000000 0.000000
0.000000 0.000000 0.000000 0.000000 0.000000 0.000000 0.000000 0.090909 0.000000 0.454545 0.272727 0.000000 0.000000 0.090909 0.000000 0.000000 0.000000 0.090909 0.000000 0.000000
0.000000 0.000000 0.000000 0.818182 0.000000 0.000000 0.000000 0.000000 0.000000 0.000000 0.000000 0.000000 0.000000 0.181818 0.000000 0.000000 0.000000 0.000000 0.000000 0.000000
0.000000 0.000000 0.000000 0.000000 0.000000 0.000000 0.000000 0.000000 0.000000 0.545455 0.454545 0.000000 0.000000 0.000000 0.000000 0.000000 0.000000 0.000000 0.000000 0.000000
0.000000 0.000000 0.000000 0.000000 0.000000 0.000000 0.000000 0.000000 0.000000 0.000000 0.000000 0.000000 0.000000 0.000000 1.000000 0.000000 0.000000 0.000000 0.000000 0.000000
--------------------------------------------------------------------------------
--------------------------------------------------------------------------------
	Motif LLPEYRPAASPTFVSSLHSNSHRKVLELR MEME-2 regular expression
--------------------------------------------------------------------------------
LLPEYRPA[ACN]SPTFVSSLHSNSH[RK]KV[LM]E[LM]R
--------------------------------------------------------------------------------
Time 14.35 secs.
********************************************************************************
********************************************************************************
MOTIF RRVASLMRFREKRKERNFDKKIRYSVRKEVALRMQRRKGQF MEME-3	width = 41 sites = 5 llr = 556 E-value = 3.3e-089
********************************************************************************
--------------------------------------------------------------------------------
	Motif RRVASLMRFREKRKERNFDKKIRYSVRKEVALRMQRRKGQF MEME-3 Description
--------------------------------------------------------------------------------
Simplified A :::a::::::::::::::::::::2:::::a::::::::::
pos.-specific C ::::::::::::::::4::::::::::::::::2::2::::
probability D ::::::::::::::::::a::::::::::::::::::::::
matrix E ::::::::::a:::a:::::::::::::a:::::::::::2
F ::::::::a::::::::a::::::::::::::::::::::8
G :::::::::::::::::::::::::::::::::::::28::
H 4:::::::::::::::::::::::::::::::::2::::::
I ::::::2::::::::::::::8:::::::::::::::::::
K 2::::::::::a:a:::::aa::::::a::::4:4::8:::
L :::::a:::::::::::::::::::::::::6:::::::::
M ::::::8::::::::::::::::::::::::::8:::::::
N ::::::::::::::::6::::::::::::::::::24::::
P :::::::::::::::::::::::::::::::::::::::::
Q :::::::::::::::::::::::::::::::4::4::::8:
R 4a:::::a:a::a::a::::::a:::a:::::6::84::::
S ::::a:::::::::::::::::::4::::::::::::::2:
T :::::::::::::::::::::2::4:::::::::::::2::
V ::a::::::::::::::::::::::a:::a:::::::::::
W :::::::::::::::::::::::::::::::::::::::::
Y :::::::::::::::::::::::a:::::::::::::::::
bits 6.7
6.0 *
5.3 * * *
4.7 * * ** * * * *
Relative 4.0 ** ******************* ***** * **
Entropy 3.3 *********************** ****************
(160.3 bits) 2.7 ************************ ****************
2.0 *****************************************
1.3 *****************************************
0.7 *****************************************
0.0 -----------------------------------------
Multilevel HRVASLMRFREKRKERNFDKKIRYSVRKEVALRMKRNKGQF
consensus R I C T T QKCQNRGTSE
sequence K A H C
--------------------------------------------------------------------------------
--------------------------------------------------------------------------------
	Motif RRVASLMRFREKRKERNFDKKIRYSVRKEVALRMQRRKGQF MEME-3 sites sorted by position p-value
--------------------------------------------------------------------------------
Sequence name Start P-value Site
------------- ----- --------- -----------------------------------------
PeGATA4 92 4.72e-53 VSAEKRLNFP HRVASLMRFREKRKERNFDKKIRYTVRKEVALRMHRNKGQF TSSKSKAEEA
PeGATA15 124 8.05e-51 VPVEKRLNFP HRVASLMRFREKRKERNFDKKTRYTVRKEVALRMQRNKGQF TSSKSKAEEA
PeGATA20 17 1.47e-50 YDEKSTTVAA RRVASLMRFREKRKERCFDKKIRYSVRKEVAQKMKRRKGQF AGRAHFGDGA
PeGATA14 89 1.47e-50 SDEKSTTAAA RRVASLMRFREKRKERCFDKKIRYSVRKEVAQKMKRRKGQF AGRADFGDVA
PeGATA23 136 1.86e-38 DILRRTDIPA KRVASLIRFREKRKERNFDKKIRYAVRKEVALRCQNCGTSE KMTPAMRRGP
--------------------------------------------------------------------------------
--------------------------------------------------------------------------------
	Motif RRVASLMRFREKRKERNFDKKIRYSVRKEVALRMQRRKGQF MEME-3 block diagrams
--------------------------------------------------------------------------------
SEQUENCE NAME POSITION P-VALUE MOTIF DIAGRAM
------------- ---------------- -------------
PeGATA4 4.7e-53 91_[3]_172
PeGATA15 8e-51 123_[3]_307
PeGATA20 1.5e-50 16_[3]_115
PeGATA14 1.5e-50 88_[3]_130
PeGATA23 1.9e-38 135_[3]_169
--------------------------------------------------------------------------------
--------------------------------------------------------------------------------
	Motif RRVASLMRFREKRKERNFDKKIRYSVRKEVALRMQRRKGQF MEME-3 in BLOCKS format
--------------------------------------------------------------------------------
BL MOTIF RRVASLMRFREKRKERNFDKKIRYSVRKEVALRMQRRKGQF width=41 seqs=5
PeGATA4 ( 92) HRVASLMRFREKRKERNFDKKIRYTVRKEVALRMHRNKGQF 1
PeGATA15 ( 124) HRVASLMRFREKRKERNFDKKTRYTVRKEVALRMQRNKGQF 1
PeGATA20 ( 17) RRVASLMRFREKRKERCFDKKIRYSVRKEVAQKMKRRKGQF 1
PeGATA14 ( 89) RRVASLMRFREKRKERCFDKKIRYSVRKEVAQKMKRRKGQF 1
PeGATA23 ( 136) KRVASLIRFREKRKERNFDKKIRYAVRKEVALRCQNCGTSE 1
//
--------------------------------------------------------------------------------
--------------------------------------------------------------------------------
	Motif RRVASLMRFREKRKERNFDKKIRYSVRKEVALRMQRRKGQF MEME-3 position-specific scoring matrix
--------------------------------------------------------------------------------
log-odds matrix: alength= 20 w= 41 n= 7382 bayes= 10.7786 E= 3.3e-089
-291 -358 -246 -162 -302 -308 320 -176 190 -241 -222 -69 -381 -25 242 -251 -162 -247 -241 -167
-414 -326 -405 -428 -377 -413 -200 -263 -110 -354 -370 -229 -426 -211 370 -400 -328 -420 -242 -310
-200 -225 -356 -352 -196 -400 -321 143 -346 -147 -181 -282 -422 -345 -366 -364 -142 395 -329 -286
274 -154 -341 -333 -247 -192 -341 -152 -329 -265 -240 -235 -441 -311 -368 -133 -156 -115 -289 -274
-231 -248 -299 -374 -288 -300 -325 -248 -306 -357 -319 -113 -402 -314 -349 308 58 -318 -322 -259
-389 -332 -451 -407 -69 -469 -348 48 -373 358 -18 -331 -461 -298 -381 -429 -271 -110 -238 -200
-473 -380 -499 -518 -233 -525 -454 77 -464 -118 508 -394 -564 -442 -542 -494 -353 -192 -262 -237
-414 -326 -405 -428 -377 -413 -200 -263 -110 -354 -370 -229 -426 -211 370 -400 -328 -420 -242 -310
-407 -287 -414 -434 512 -464 -355 -99 -428 -121 -202 -329 -470 -420 -480 -375 -360 -228 -123 38
-414 -326 -405 -428 -377 -413 -200 -263 -110 -354 -370 -229 -426 -211 370 -400 -328 -420 -242 -310
-550 -601 -187 394 -520 -529 -453 -391 -514 -568 -547 -329 -680 -343 -575 -566 -483 -506 -513 -487
-419 -405 -432 -406 -441 -464 -354 -257 403 -421 -382 -251 -506 -333 -79 -458 -332 -411 -350 -365
-414 -326 -405 -428 -377 -413 -200 -263 -110 -354 -370 -229 -426 -211 370 -400 -328 -420 -242 -310
-419 -405 -432 -406 -441 -464 -354 -257 403 -421 -382 -251 -506 -333 -79 -458 -332 -411 -350 -365
-550 -601 -187 394 -520 -529 -453 -391 -514 -568 -547 -329 -680 -343 -575 -566 -483 -506 -513 -487
-414 -326 -405 -428 -377 -413 -200 -263 -110 -354 -370 -229 -426 -211 370 -400 -328 -420 -242 -310
-242 318 -135 -268 -262 -238 -170 -186 -237 -329 -318 447 -401 -226 -324 -190 -170 -254 -299 -206
-407 -287 -414 -434 512 -464 -355 -99 -428 -121 -202 -329 -470 -420 -480 -375 -360 -228 -123 38
-392 -413 423 -97 -336 -375 -261 -269 -362 -394 -382 1 -515 -316 -412 -357 -328 -346 -338 -279
-419 -405 -432 -406 -441 -464 -354 -257 403 -421 -382 -251 -506 -333 -79 -458 -332 -411 -350 -365
-419 -405 -432 -406 -441 -464 -354 -257 403 -421 -382 -251 -506 -333 -79 -458 -332 -411 -350 -365
-320 -294 -372 -381 -150 -424 -377 487 -332 -12 -68 -257 -488 -338 -407 -357 40 123 -284 -196
-414 -326 -405 -428 -377 -413 -200 -263 -110 -354 -370 -229 -426 -211 370 -400 -328 -420 -242 -310
-439 -373 -403 -434 71 -434 -143 -211 -395 -269 -303 -272 -495 -350 -411 -408 -352 -311 -58 555
-26 -200 -274 -317 -249 -261 -283 -158 -252 -298 -238 -76 -363 -245 -302 228 270 -215 -288 -236
-200 -225 -356 -352 -196 -400 -321 143 -346 -147 -181 -282 -422 -345 -366 -364 -142 395 -329 -286
-414 -326 -405 -428 -377 -413 -200 -263 -110 -354 -370 -229 -426 -211 370 -400 -328 -420 -242 -310
-419 -405 -432 -406 -441 -464 -354 -257 403 -421 -382 -251 -506 -333 -79 -458 -332 -411 -350 -365
-550 -601 -187 394 -520 -529 -453 -391 -514 -568 -547 -329 -680 -343 -575 -566 -483 -506 -513 -487
-200 -225 -356 -352 -196 -400 -321 143 -346 -147 -181 -282 -422 -345 -366 -364 -142 395 -329 -286
274 -154 -341 -333 -247 -192 -341 -152 -329 -265 -240 -235 -441 -311 -368 -133 -156 -115 -289 -274
-313 -303 -311 -242 -58 -387 -242 52 -181 301 -25 -206 -422 253 -245 -331 -205 -96 -206 -141
-342 -353 -326 -235 -356 -354 -148 -209 230 -282 -271 -129 -410 -77 309 -311 -219 -302 -250 -234
-450 -57 -489 -513 -274 -496 -448 -93 -454 -154 511 -382 -555 -440 -535 -463 -351 -238 -264 -236
-243 -344 -166 -93 -262 -273 219 -151 242 -216 -187 -33 -342 303 -9 -204 -125 -215 -232 -153
-391 -321 -345 -366 -364 -387 -184 -249 -82 -338 -349 19 -415 -183 363 -366 -297 -393 -237 -289
-227 185 -112 -136 -228 -230 -104 -130 -3 -229 -210 333 -339 -66 235 -175 -116 -202 -235 -151
-383 -394 -347 -330 -414 -124 -301 -245 395 -390 -356 -192 -479 -257 -74 -391 -291 -377 -338 -328
-236 -338 -225 -313 -347 342 -308 -283 -289 -417 -358 -124 -437 -321 -335 -253 18 -320 -307 -295
-291 -331 -263 -103 -309 -371 -22 -205 -203 -228 -163 -113 -372 434 -216 -122 -220 -286 -240 -267
-387 -277 -372 -114 505 -448 -337 -88 -387 -114 -192 -294 -457 -382 -450 -355 -336 -214 -117 49
--------------------------------------------------------------------------------
--------------------------------------------------------------------------------
	Motif RRVASLMRFREKRKERNFDKKIRYSVRKEVALRMQRRKGQF MEME-3 position-specific probability matrix
--------------------------------------------------------------------------------
letter-probability matrix: alength= 20 w= 41 nsites= 5 E= 3.3e-089
0.000000 0.000000 0.000000 0.000000 0.000000 0.000000 0.400000 0.000000 0.200000 0.000000 0.000000 0.000000 0.000000 0.000000 0.400000 0.000000 0.000000 0.000000 0.000000 0.000000
0.000000 0.000000 0.000000 0.000000 0.000000 0.000000 0.000000 0.000000 0.000000 0.000000 0.000000 0.000000 0.000000 0.000000 1.000000 0.000000 0.000000 0.000000 0.000000 0.000000
0.000000 0.000000 0.000000 0.000000 0.000000 0.000000 0.000000 0.000000 0.000000 0.000000 0.000000 0.000000 0.000000 0.000000 0.000000 0.000000 0.000000 1.000000 0.000000 0.000000
1.000000 0.000000 0.000000 0.000000 0.000000 0.000000 0.000000 0.000000 0.000000 0.000000 0.000000 0.000000 0.000000 0.000000 0.000000 0.000000 0.000000 0.000000 0.000000 0.000000
0.000000 0.000000 0.000000 0.000000 0.000000 0.000000 0.000000 0.000000 0.000000 0.000000 0.000000 0.000000 0.000000 0.000000 0.000000 1.000000 0.000000 0.000000 0.000000 0.000000
0.000000 0.000000 0.000000 0.000000 0.000000 0.000000 0.000000 0.000000 0.000000 1.000000 0.000000 0.000000 0.000000 0.000000 0.000000 0.000000 0.000000 0.000000 0.000000 0.000000
0.000000 0.000000 0.000000 0.000000 0.000000 0.000000 0.000000 0.200000 0.000000 0.000000 0.800000 0.000000 0.000000 0.000000 0.000000 0.000000 0.000000 0.000000 0.000000 0.000000
0.000000 0.000000 0.000000 0.000000 0.000000 0.000000 0.000000 0.000000 0.000000 0.000000 0.000000 0.000000 0.000000 0.000000 1.000000 0.000000 0.000000 0.000000 0.000000 0.000000
0.000000 0.000000 0.000000 0.000000 1.000000 0.000000 0.000000 0.000000 0.000000 0.000000 0.000000 0.000000 0.000000 0.000000 0.000000 0.000000 0.000000 0.000000 0.000000 0.000000
0.000000 0.000000 0.000000 0.000000 0.000000 0.000000 0.000000 0.000000 0.000000 0.000000 0.000000 0.000000 0.000000 0.000000 1.000000 0.000000 0.000000 0.000000 0.000000 0.000000
0.000000 0.000000 0.000000 1.000000 0.000000 0.000000 0.000000 0.000000 0.000000 0.000000 0.000000 0.000000 0.000000 0.000000 0.000000 0.000000 0.000000 0.000000 0.000000 0.000000
0.000000 0.000000 0.000000 0.000000 0.000000 0.000000 0.000000 0.000000 1.000000 0.000000 0.000000 0.000000 0.000000 0.000000 0.000000 0.000000 0.000000 0.000000 0.000000 0.000000
0.000000 0.000000 0.000000 0.000000 0.000000 0.000000 0.000000 0.000000 0.000000 0.000000 0.000000 0.000000 0.000000 0.000000 1.000000 0.000000 0.000000 0.000000 0.000000 0.000000
0.000000 0.000000 0.000000 0.000000 0.000000 0.000000 0.000000 0.000000 1.000000 0.000000 0.000000 0.000000 0.000000 0.000000 0.000000 0.000000 0.000000 0.000000 0.000000 0.000000
0.000000 0.000000 0.000000 1.000000 0.000000 0.000000 0.000000 0.000000 0.000000 0.000000 0.000000 0.000000 0.000000 0.000000 0.000000 0.000000 0.000000 0.000000 0.000000 0.000000
0.000000 0.000000 0.000000 0.000000 0.000000 0.000000 0.000000 0.000000 0.000000 0.000000 0.000000 0.000000 0.000000 0.000000 1.000000 0.000000 0.000000 0.000000 0.000000 0.000000
0.000000 0.400000 0.000000 0.000000 0.000000 0.000000 0.000000 0.000000 0.000000 0.000000 0.000000 0.600000 0.000000 0.000000 0.000000 0.000000 0.000000 0.000000 0.000000 0.000000
0.000000 0.000000 0.000000 0.000000 1.000000 0.000000 0.000000 0.000000 0.000000 0.000000 0.000000 0.000000 0.000000 0.000000 0.000000 0.000000 0.000000 0.000000 0.000000 0.000000
0.000000 0.000000 1.000000 0.000000 0.000000 0.000000 0.000000 0.000000 0.000000 0.000000 0.000000 0.000000 0.000000 0.000000 0.000000 0.000000 0.000000 0.000000 0.000000 0.000000
0.000000 0.000000 0.000000 0.000000 0.000000 0.000000 0.000000 0.000000 1.000000 0.000000 0.000000 0.000000 0.000000 0.000000 0.000000 0.000000 0.000000 0.000000 0.000000 0.000000
0.000000 0.000000 0.000000 0.000000 0.000000 0.000000 0.000000 0.000000 1.000000 0.000000 0.000000 0.000000 0.000000 0.000000 0.000000 0.000000 0.000000 0.000000 0.000000 0.000000
0.000000 0.000000 0.000000 0.000000 0.000000 0.000000 0.000000 0.800000 0.000000 0.000000 0.000000 0.000000 0.000000 0.000000 0.000000 0.000000 0.200000 0.000000 0.000000 0.000000
0.000000 0.000000 0.000000 0.000000 0.000000 0.000000 0.000000 0.000000 0.000000 0.000000 0.000000 0.000000 0.000000 0.000000 1.000000 0.000000 0.000000 0.000000 0.000000 0.000000
0.000000 0.000000 0.000000 0.000000 0.000000 0.000000 0.000000 0.000000 0.000000 0.000000 0.000000 0.000000 0.000000 0.000000 0.000000 0.000000 0.000000 0.000000 0.000000 1.000000
0.200000 0.000000 0.000000 0.000000 0.000000 0.000000 0.000000 0.000000 0.000000 0.000000 0.000000 0.000000 0.000000 0.000000 0.000000 0.400000 0.400000 0.000000 0.000000 0.000000
0.000000 0.000000 0.000000 0.000000 0.000000 0.000000 0.000000 0.000000 0.000000 0.000000 0.000000 0.000000 0.000000 0.000000 0.000000 0.000000 0.000000 1.000000 0.000000 0.000000
0.000000 0.000000 0.000000 0.000000 0.000000 0.000000 0.000000 0.000000 0.000000 0.000000 0.000000 0.000000 0.000000 0.000000 1.000000 0.000000 0.000000 0.000000 0.000000 0.000000
0.000000 0.000000 0.000000 0.000000 0.000000 0.000000 0.000000 0.000000 1.000000 0.000000 0.000000 0.000000 0.000000 0.000000 0.000000 0.000000 0.000000 0.000000 0.000000 0.000000
0.000000 0.000000 0.000000 1.000000 0.000000 0.000000 0.000000 0.000000 0.000000 0.000000 0.000000 0.000000 0.000000 0.000000 0.000000 0.000000 0.000000 0.000000 0.000000 0.000000
0.000000 0.000000 0.000000 0.000000 0.000000 0.000000 0.000000 0.000000 0.000000 0.000000 0.000000 0.000000 0.000000 0.000000 0.000000 0.000000 0.000000 1.000000 0.000000 0.000000
1.000000 0.000000 0.000000 0.000000 0.000000 0.000000 0.000000 0.000000 0.000000 0.000000 0.000000 0.000000 0.000000 0.000000 0.000000 0.000000 0.000000 0.000000 0.000000 0.000000
0.000000 0.000000 0.000000 0.000000 0.000000 0.000000 0.000000 0.000000 0.000000 0.600000 0.000000 0.000000 0.000000 0.400000 0.000000 0.000000 0.000000 0.000000 0.000000 0.000000
0.000000 0.000000 0.000000 0.000000 0.000000 0.000000 0.000000 0.000000 0.400000 0.000000 0.000000 0.000000 0.000000 0.000000 0.600000 0.000000 0.000000 0.000000 0.000000 0.000000
0.000000 0.200000 0.000000 0.000000 0.000000 0.000000 0.000000 0.000000 0.000000 0.000000 0.800000 0.000000 0.000000 0.000000 0.000000 0.000000 0.000000 0.000000 0.000000 0.000000
0.000000 0.000000 0.000000 0.000000 0.000000 0.000000 0.200000 0.000000 0.400000 0.000000 0.000000 0.000000 0.000000 0.400000 0.000000 0.000000 0.000000 0.000000 0.000000 0.000000
0.000000 0.000000 0.000000 0.000000 0.000000 0.000000 0.000000 0.000000 0.000000 0.000000 0.000000 0.200000 0.000000 0.000000 0.800000 0.000000 0.000000 0.000000 0.000000 0.000000
0.000000 0.200000 0.000000 0.000000 0.000000 0.000000 0.000000 0.000000 0.000000 0.000000 0.000000 0.400000 0.000000 0.000000 0.400000 0.000000 0.000000 0.000000 0.000000 0.000000
0.000000 0.000000 0.000000 0.000000 0.000000 0.200000 0.000000 0.000000 0.800000 0.000000 0.000000 0.000000 0.000000 0.000000 0.000000 0.000000 0.000000 0.000000 0.000000 0.000000
0.000000 0.000000 0.000000 0.000000 0.000000 0.800000 0.000000 0.000000 0.000000 0.000000 0.000000 0.000000 0.000000 0.000000 0.000000 0.000000 0.200000 0.000000 0.000000 0.000000
0.000000 0.000000 0.000000 0.000000 0.000000 0.000000 0.000000 0.000000 0.000000 0.000000 0.000000 0.000000 0.000000 0.800000 0.000000 0.200000 0.000000 0.000000 0.000000 0.000000
0.000000 0.000000 0.000000 0.200000 0.800000 0.000000 0.000000 0.000000 0.000000 0.000000 0.000000 0.000000 0.000000 0.000000 0.000000 0.000000 0.000000 0.000000 0.000000 0.000000
--------------------------------------------------------------------------------
--------------------------------------------------------------------------------
	Motif RRVASLMRFREKRKERNFDKKIRYSVRKEVALRMQRRKGQF MEME-3 regular expression
--------------------------------------------------------------------------------
[HRK]RVASL[MI]RFREKRKER[NC]FDKK[IT]RY[STA]VRKEVA[LQ][RK][MC][KQH][RN][NRC][KG][GT][QS][FE]
--------------------------------------------------------------------------------
Time 21.26 secs.
********************************************************************************
********************************************************************************
MOTIF EVTVELKMVGFGKEVVLKQRRRMRRRRLLGEEEKAAILLMALSSGVIYA MEME-4	width = 49 sites = 6 llr = 668 E-value = 8.9e-079
********************************************************************************
--------------------------------------------------------------------------------
	Motif EVTVELKMVGFGKEVVLKQRRRMRRRRLLGEEEKAAILLMALSSGVIYA MEME-4 Description
--------------------------------------------------------------------------------
Simplified A :2::::::::::::::::::::::::::::::::aa::::7:::::2:7
pos.-specific C :::::::::::::::::::::::::::3:::::::::::::::::::::
probability D :::::::3:::::3:::::::::::::::::::::::::::::::::::
matrix E 82::a::::::::3::::::::::::::::77a3:::::::::::::::
F ::::::::::7:::::::::::::::::::::::::2::::::::::::
G :::::2:::7:7:::::::::::::::::73:::::::::::::7::::
H ::::::3::::::::::::::::::::::::::::::::::::::2:::
I ::::::::::::::::::::::::::::::::::::7:::::::::7::
K :::2::3:::::7::::7::::::3:3::::::3:::::::::::::::
L :::::7::::::::::7::3:::::::3a:::::::2aa::a:::::::
M :::::::5::::::::::::::7::::::3:::::::::a:::::::::
N :::::::::3:2::::::3::::::::::::::::::::::::::::::
P ::::::::::::::::::::::::::::::::::::::::::::32:::
Q ::::::::::::::::::7:3::3:::::::::::::::::::::::::
R ::::::3::::::::::::777:77a73:::::3:::::::::::::::
S ::::::::3:32333333::::::::::::::::::::::::aa::23:
T 2:82::::::::::::::::::::::::::::::::::::3:::::::3
V :727:2:27:::::77:::::33::::::::3:::::::::::::7:::
W :::::::::::::::::::::::::::::::::::::::::::::::::
Y :::::::::::::::::::::::::::::::::::::::::::::::7:
bits 6.7
6
5.3 *
4.7 *
Relative 4.0 * * * * * * * * **** * *
Entropy 3.3 * *** **** ** * ******* ** ** ****** *** ***
(160.5 bits) 2.7 *************************************************
2.0 *************************************************
1.3 *************************************************
0.7 *************************************************
0.0 -------------------------------------------------
Multilevel EVTVELHMVGFGKDVVLKQRRRMRRRRCLGEEEEAAILLMALSSGVIYA
consensus KDSNS SESSSSNLQVVQK KL MGV K T P ST
sequence R S R R
--------------------------------------------------------------------------------
--------------------------------------------------------------------------------
	Motif EVTVELKMVGFGKEVVLKQRRRMRRRRLLGEEEKAAILLMALSSGVIYA MEME-4 sites sorted by position p-value
--------------------------------------------------------------------------------
Sequence name Start P-value Site
------------- ----- --------- -------------------------------------------------
PeGATA13 84 2.47e-59 QQKKKSKKED EVTVELHMVGFGKDVVLKQRRRMRRRKCLGEEERAAILLMALSSGVIYA
PeGATA7 91 2.47e-59 KKAKKENKED EVTVELHMVGFGKDVVLKQRRRMRRRKCLGEEERAAILLMALSSGVIYA *
PeGATA16 85 4.19e-59 QKKKTKRERE EVTVELRMVGFGKEVVLKQRRRMRRRRRLGEEEKAAILLMALSSGVIYA
PeGATA3 218 1.66e-57 QQKKTKRERE EVTVELRVVGFGKEVVLKQRRRMRRRRRLGEEEKAAILLMALSSGVIYA
PeGATA29 70 7.47e-33 LDQKQQQHHG EATTEVKDSNSNSSSSSSNLQVVQKRRLLMGVEEAAFLLMTLSSPPSST LLHG
PeGATA28 74 5.21e-30 QPQQHRGEAT TEVKEGKDSNSSSSSSSSNLQVVQKRRLLMGVEEAALLLMTLSSPHAST LLHG*
--------------------------------------------------------------------------------
--------------------------------------------------------------------------------
	Motif EVTVELKMVGFGKEVVLKQRRRMRRRRLLGEEEKAAILLMALSSGVIYA MEME-4 block diagrams
--------------------------------------------------------------------------------
SEQUENCE NAME POSITION P-VALUE MOTIF DIAGRAM
------------- ---------------- -------------
PeGATA13 2.5e-59 83_[4]
PeGATA7 2.5e-59 90_[4]_1
PeGATA16 4.2e-59 84_[4]
PeGATA3 1.7e-57 217_[4]
PeGATA29 7.5e-33 69_[4]_4
PeGATA28 5.2e-30 73_[4]_5
--------------------------------------------------------------------------------
--------------------------------------------------------------------------------
	Motif EVTVELKMVGFGKEVVLKQRRRMRRRRLLGEEEKAAILLMALSSGVIYA MEME-4 in BLOCKS format
--------------------------------------------------------------------------------
BL MOTIF EVTVELKMVGFGKEVVLKQRRRMRRRRLLGEEEKAAILLMALSSGVIYA width=49 seqs=6
PeGATA13 ( 84) EVTVELHMVGFGKDVVLKQRRRMRRRKCLGEEERAAILLMALSSGVIYA 1
PeGATA7 ( 91) EVTVELHMVGFGKDVVLKQRRRMRRRKCLGEEERAAILLMALSSGVIYA 1
PeGATA16 ( 85) EVTVELRMVGFGKEVVLKQRRRMRRRRRLGEEEKAAILLMALSSGVIYA 1
PeGATA3 ( 218) EVTVELRVVGFGKEVVLKQRRRMRRRRRLGEEEKAAILLMALSSGVIYA 1
PeGATA29 ( 70) EATTEVKDSNSNSSSSSSNLQVVQKRRLLMGVEEAAFLLMTLSSPPSST 1
PeGATA28 ( 74) TEVKEGKDSNSSSSSSSSNLQVVQKRRLLMGVEEAALLLMTLSSPHAST 1
//
--------------------------------------------------------------------------------
--------------------------------------------------------------------------------
	Motif EVTVELKMVGFGKEVVLKQRRRMRRRRLLGEEEKAAILLMALSSGVIYA MEME-4 position-specific scoring matrix
--------------------------------------------------------------------------------
log-odds matrix: alength= 20 w= 49 n= 7134 bayes= 10.6621 E= 8.9e-079
-458 -578 -146 388 -495 -474 -401 -359 -373 -507 -485 -270 -581 -261 -486 -472 -125 -445 -497 -444
-89 -200 -273 -73 -182 -357 -264 140 -274 -151 -169 -222 -377 -264 -307 -309 -105 377 -293 -262
-259 -238 -314 -358 -237 -364 -304 -23 -275 -245 -184 -95 -421 -247 -328 -64 395 86 -292 -265
-164 -200 -291 -270 -169 -354 -248 140 -39 -140 -155 -204 -376 -244 -265 -300 24 373 -275 -235
-555 -602 -190 394 -522 -532 -456 -393 -523 -571 -550 -332 -686 -348 -580 -571 -488 -509 -515 -489
-295 -263 -399 -349 -59 -38 -296 85 -313 325 -8 -259 -420 -255 -335 -335 -188 84 -208 -160
-310 -387 -279 -178 -338 -327 311 -192 251 -255 -236 -89 -405 -34 210 -271 -177 -261 -265 -198
-215 -226 215 -127 -94 -301 -211 98 -175 -62 378 -119 -374 -158 -258 -237 -113 153 -199 -118
-156 -205 -344 -342 -199 -265 -319 66 -324 -177 -189 -219 -398 -301 -362 122 -127 350 -301 -237
-268 -368 -157 -275 -356 328 -263 -309 -267 -434 -383 234 -436 -286 -334 -246 -259 -353 -325 -284
-311 -282 -371 -405 482 -372 -275 -114 -386 -157 -220 -252 -457 -359 -433 64 -275 -221 -114 61
-257 -362 -176 -285 -352 335 -276 -297 -271 -427 -369 109 -436 -296 -329 -77 -266 -342 -313 -287
-276 -354 -194 -177 -324 -290 -171 -208 344 -295 -271 -63 -399 -98 -61 103 -176 -275 -295 -221
-247 -455 254 236 -350 -249 -178 -241 -116 -325 -300 6 -345 -57 -259 120 -165 -277 -381 -246
-156 -205 -344 -342 -199 -265 -319 66 -324 -177 -189 -219 -398 -301 -362 122 -127 350 -301 -237
-156 -205 -344 -342 -199 -265 -319 66 -324 -177 -189 -219 -398 -301 -362 122 -127 350 -301 -237
-252 -268 -355 -339 -94 -332 -302 27 -296 315 -60 -226 -423 -265 -338 100 -188 -100 -234 -168
-276 -354 -194 -177 -324 -290 -171 -208 344 -295 -271 -63 -399 -98 -61 103 -176 -275 -295 -221
-301 -361 -120 -111 -305 -276 -68 -234 -137 -274 -222 267 -378 405 -201 -232 -194 -307 -276 -227
-367 -340 -368 -317 -234 -390 -200 -126 -56 117 -221 -194 -435 -161 333 -357 -262 -256 -244 -219
-356 -351 -320 -251 -355 -365 -165 -227 6 -302 -296 -148 -417 191 333 -326 -241 -326 -254 -248
-307 -311 -339 -278 -248 -354 -199 -60 -42 -218 -229 -173 -424 -145 320 -311 -216 186 -255 -211
-339 -289 -488 -465 -125 -469 -413 113 -423 -44 451 -351 -528 -391 -475 -425 -235 223 -273 -216
-356 -351 -320 -251 -355 -365 -165 -227 6 -302 -296 -148 -417 191 333 -326 -241 -326 -254 -248
-366 -350 -355 -276 -370 -375 -163 -229 168 -303 -298 -157 -420 -106 336 -338 -248 -333 -252 -257
-420 -330 -411 -436 -382 -418 -205 -268 -117 -359 -376 -235 -431 -217 371 -406 -334 -427 -247 -316
-366 -350 -355 -276 -370 -375 -163 -229 168 -303 -298 -157 -420 -106 336 -338 -248 -333 -252 -257
-220 296 -299 -242 -76 -303 -192 60 -79 197 -62 -143 -380 -143 179 -242 -121 -44 -176 -99
-407 -348 -467 -425 -85 -483 -365 32 -391 361 -34 -348 -477 -315 -398 -446 -289 -127 -253 -217
-243 -331 -256 -330 -301 327 -322 -213 -300 -326 232 -153 -446 -326 -347 -264 -261 -278 -309 -276
-284 -458 -43 332 -406 147 -258 -290 -182 -381 -360 -87 -401 -116 -323 -276 -230 -322 -425 -316
-266 -416 -38 328 -313 -341 -269 -76 -163 -262 -264 -153 -391 -93 -305 -296 -211 199 -388 -280
-555 -602 -190 394 -522 -532 -456 -393 -523 -571 -550 -332 -686 -348 -580 -571 -488 -509 -515 -489
-273 -382 -177 194 -313 -304 -124 -179 244 -247 -224 -70 -374 -27 198 -240 -155 -242 -265 -189
278 -175 -364 -359 -269 -211 -362 -176 -355 -289 -263 -257 -457 -334 -391 -154 -176 -139 -310 -296
278 -175 -364 -359 -269 -211 -362 -176 -355 -289 -263 -257 -457 -334 -391 -154 -176 -139 -310 -296
-360 -324 -409 -417 143 -464 -387 476 -368 96 -38 -292 -510 -351 -432 -400 -227 89 -254 -183
-407 -348 -467 -425 -85 -483 -365 32 -391 361 -34 -348 -477 -315 -398 -446 -289 -127 -253 -217
-407 -348 -467 -425 -85 -483 -365 32 -391 361 -34 -348 -477 -315 -398 -446 -289 -127 -253 -217
-512 -406 -501 -533 -309 -532 -469 -124 -475 -172 516 -404 -575 -464 -564 -507 -392 -283 -272 -250
232 -167 -346 -346 -275 -187 -347 -171 -341 -296 -266 -210 -394 -301 -377 -130 235 -150 -321 -295
-407 -348 -467 -425 -85 -483 -365 32 -391 361 -34 -348 -477 -315 -398 -446 -289 -127 -253 -217
-255 -273 -329 -406 -314 -321 -352 -277 -338 -384 -348 -143 -426 -343 -378 313 28 -345 -346 -286
-255 -273 -329 -406 -314 -321 -352 -277 -338 -384 -348 -143 -426 -343 -378 313 28 -345 -346 -286
-268 -357 -274 -358 -380 320 -348 -330 -341 -445 -407 -173 124 -355 -387 -286 -287 -356 -353 -336
-160 -198 -291 -278 -161 -352 29 139 -262 -141 -156 -209 -118 -263 -295 -302 -102 375 -268 -216
-38 -234 -339 -331 -145 -298 -313 467 -296 -47 -85 -208 -415 -280 -356 -23 -141 75 -251 -175
-288 -292 -282 -318 111 -333 -88 -151 -290 -226 -241 -157 -428 -269 -333 128 -234 -233 -39 493
232 -167 -346 -346 -275 -187 -347 -171 -341 -296 -266 -210 -394 -301 -377 -130 235 -150 -321 -295
--------------------------------------------------------------------------------
--------------------------------------------------------------------------------
	Motif EVTVELKMVGFGKEVVLKQRRRMRRRRLLGEEEKAAILLMALSSGVIYA MEME-4 position-specific probability matrix
--------------------------------------------------------------------------------
letter-probability matrix: alength= 20 w= 49 nsites= 6 E= 8.9e-079
0.000000 0.000000 0.000000 0.833333 0.000000 0.000000 0.000000 0.000000 0.000000 0.000000 0.000000 0.000000 0.000000 0.000000 0.000000 0.000000 0.166667 0.000000 0.000000 0.000000
0.166667 0.000000 0.000000 0.166667 0.000000 0.000000 0.000000 0.000000 0.000000 0.000000 0.000000 0.000000 0.000000 0.000000 0.000000 0.000000 0.000000 0.666667 0.000000 0.000000
0.000000 0.000000 0.000000 0.000000 0.000000 0.000000 0.000000 0.000000 0.000000 0.000000 0.000000 0.000000 0.000000 0.000000 0.000000 0.000000 0.833333 0.166667 0.000000 0.000000
0.000000 0.000000 0.000000 0.000000 0.000000 0.000000 0.000000 0.000000 0.166667 0.000000 0.000000 0.000000 0.000000 0.000000 0.000000 0.000000 0.166667 0.666667 0.000000 0.000000
0.000000 0.000000 0.000000 1.000000 0.000000 0.000000 0.000000 0.000000 0.000000 0.000000 0.000000 0.000000 0.000000 0.000000 0.000000 0.000000 0.000000 0.000000 0.000000 0.000000
0.000000 0.000000 0.000000 0.000000 0.000000 0.166667 0.000000 0.000000 0.000000 0.666667 0.000000 0.000000 0.000000 0.000000 0.000000 0.000000 0.000000 0.166667 0.000000 0.000000
0.000000 0.000000 0.000000 0.000000 0.000000 0.000000 0.333333 0.000000 0.333333 0.000000 0.000000 0.000000 0.000000 0.000000 0.333333 0.000000 0.000000 0.000000 0.000000 0.000000
0.000000 0.000000 0.333333 0.000000 0.000000 0.000000 0.000000 0.000000 0.000000 0.000000 0.500000 0.000000 0.000000 0.000000 0.000000 0.000000 0.000000 0.166667 0.000000 0.000000
0.000000 0.000000 0.000000 0.000000 0.000000 0.000000 0.000000 0.000000 0.000000 0.000000 0.000000 0.000000 0.000000 0.000000 0.000000 0.333333 0.000000 0.666667 0.000000 0.000000
0.000000 0.000000 0.000000 0.000000 0.000000 0.666667 0.000000 0.000000 0.000000 0.000000 0.000000 0.333333 0.000000 0.000000 0.000000 0.000000 0.000000 0.000000 0.000000 0.000000
0.000000 0.000000 0.000000 0.000000 0.666667 0.000000 0.000000 0.000000 0.000000 0.000000 0.000000 0.000000 0.000000 0.000000 0.000000 0.333333 0.000000 0.000000 0.000000 0.000000
0.000000 0.000000 0.000000 0.000000 0.000000 0.666667 0.000000 0.000000 0.000000 0.000000 0.000000 0.166667 0.000000 0.000000 0.000000 0.166667 0.000000 0.000000 0.000000 0.000000
0.000000 0.000000 0.000000 0.000000 0.000000 0.000000 0.000000 0.000000 0.666667 0.000000 0.000000 0.000000 0.000000 0.000000 0.000000 0.333333 0.000000 0.000000 0.000000 0.000000
0.000000 0.000000 0.333333 0.333333 0.000000 0.000000 0.000000 0.000000 0.000000 0.000000 0.000000 0.000000 0.000000 0.000000 0.000000 0.333333 0.000000 0.000000 0.000000 0.000000
0.000000 0.000000 0.000000 0.000000 0.000000 0.000000 0.000000 0.000000 0.000000 0.000000 0.000000 0.000000 0.000000 0.000000 0.000000 0.333333 0.000000 0.666667 0.000000 0.000000
0.000000 0.000000 0.000000 0.000000 0.000000 0.000000 0.000000 0.000000 0.000000 0.000000 0.000000 0.000000 0.000000 0.000000 0.000000 0.333333 0.000000 0.666667 0.000000 0.000000
0.000000 0.000000 0.000000 0.000000 0.000000 0.000000 0.000000 0.000000 0.000000 0.666667 0.000000 0.000000 0.000000 0.000000 0.000000 0.333333 0.000000 0.000000 0.000000 0.000000
0.000000 0.000000 0.000000 0.000000 0.000000 0.000000 0.000000 0.000000 0.666667 0.000000 0.000000 0.000000 0.000000 0.000000 0.000000 0.333333 0.000000 0.000000 0.000000 0.000000
0.000000 0.000000 0.000000 0.000000 0.000000 0.000000 0.000000 0.000000 0.000000 0.000000 0.000000 0.333333 0.000000 0.666667 0.000000 0.000000 0.000000 0.000000 0.000000 0.000000
0.000000 0.000000 0.000000 0.000000 0.000000 0.000000 0.000000 0.000000 0.000000 0.333333 0.000000 0.000000 0.000000 0.000000 0.666667 0.000000 0.000000 0.000000 0.000000 0.000000
0.000000 0.000000 0.000000 0.000000 0.000000 0.000000 0.000000 0.000000 0.000000 0.000000 0.000000 0.000000 0.000000 0.333333 0.666667 0.000000 0.000000 0.000000 0.000000 0.000000
0.000000 0.000000 0.000000 0.000000 0.000000 0.000000 0.000000 0.000000 0.000000 0.000000 0.000000 0.000000 0.000000 0.000000 0.666667 0.000000 0.000000 0.333333 0.000000 0.000000
0.000000 0.000000 0.000000 0.000000 0.000000 0.000000 0.000000 0.000000 0.000000 0.000000 0.666667 0.000000 0.000000 0.000000 0.000000 0.000000 0.000000 0.333333 0.000000 0.000000
0.000000 0.000000 0.000000 0.000000 0.000000 0.000000 0.000000 0.000000 0.000000 0.000000 0.000000 0.000000 0.000000 0.333333 0.666667 0.000000 0.000000 0.000000 0.000000 0.000000
0.000000 0.000000 0.000000 0.000000 0.000000 0.000000 0.000000 0.000000 0.333333 0.000000 0.000000 0.000000 0.000000 0.000000 0.666667 0.000000 0.000000 0.000000 0.000000 0.000000
0.000000 0.000000 0.000000 0.000000 0.000000 0.000000 0.000000 0.000000 0.000000 0.000000 0.000000 0.000000 0.000000 0.000000 1.000000 0.000000 0.000000 0.000000 0.000000 0.000000
0.000000 0.000000 0.000000 0.000000 0.000000 0.000000 0.000000 0.000000 0.333333 0.000000 0.000000 0.000000 0.000000 0.000000 0.666667 0.000000 0.000000 0.000000 0.000000 0.000000
0.000000 0.333333 0.000000 0.000000 0.000000 0.000000 0.000000 0.000000 0.000000 0.333333 0.000000 0.000000 0.000000 0.000000 0.333333 0.000000 0.000000 0.000000 0.000000 0.000000
0.000000 0.000000 0.000000 0.000000 0.000000 0.000000 0.000000 0.000000 0.000000 1.000000 0.000000 0.000000 0.000000 0.000000 0.000000 0.000000 0.000000 0.000000 0.000000 0.000000
0.000000 0.000000 0.000000 0.000000 0.000000 0.666667 0.000000 0.000000 0.000000 0.000000 0.333333 0.000000 0.000000 0.000000 0.000000 0.000000 0.000000 0.000000 0.000000 0.000000
0.000000 0.000000 0.000000 0.666667 0.000000 0.333333 0.000000 0.000000 0.000000 0.000000 0.000000 0.000000 0.000000 0.000000 0.000000 0.000000 0.000000 0.000000 0.000000 0.000000
0.000000 0.000000 0.000000 0.666667 0.000000 0.000000 0.000000 0.000000 0.000000 0.000000 0.000000 0.000000 0.000000 0.000000 0.000000 0.000000 0.000000 0.333333 0.000000 0.000000
0.000000 0.000000 0.000000 1.000000 0.000000 0.000000 0.000000 0.000000 0.000000 0.000000 0.000000 0.000000 0.000000 0.000000 0.000000 0.000000 0.000000 0.000000 0.000000 0.000000
0.000000 0.000000 0.000000 0.333333 0.000000 0.000000 0.000000 0.000000 0.333333 0.000000 0.000000 0.000000 0.000000 0.000000 0.333333 0.000000 0.000000 0.000000 0.000000 0.000000
1.000000 0.000000 0.000000 0.000000 0.000000 0.000000 0.000000 0.000000 0.000000 0.000000 0.000000 0.000000 0.000000 0.000000 0.000000 0.000000 0.000000 0.000000 0.000000 0.000000
1.000000 0.000000 0.000000 0.000000 0.000000 0.000000 0.000000 0.000000 0.000000 0.000000 0.000000 0.000000 0.000000 0.000000 0.000000 0.000000 0.000000 0.000000 0.000000 0.000000
0.000000 0.000000 0.000000 0.000000 0.166667 0.000000 0.000000 0.666667 0.000000 0.166667 0.000000 0.000000 0.000000 0.000000 0.000000 0.000000 0.000000 0.000000 0.000000 0.000000
0.000000 0.000000 0.000000 0.000000 0.000000 0.000000 0.000000 0.000000 0.000000 1.000000 0.000000 0.000000 0.000000 0.000000 0.000000 0.000000 0.000000 0.000000 0.000000 0.000000
0.000000 0.000000 0.000000 0.000000 0.000000 0.000000 0.000000 0.000000 0.000000 1.000000 0.000000 0.000000 0.000000 0.000000 0.000000 0.000000 0.000000 0.000000 0.000000 0.000000
0.000000 0.000000 0.000000 0.000000 0.000000 0.000000 0.000000 0.000000 0.000000 0.000000 1.000000 0.000000 0.000000 0.000000 0.000000 0.000000 0.000000 0.000000 0.000000 0.000000
0.666667 0.000000 0.000000 0.000000 0.000000 0.000000 0.000000 0.000000 0.000000 0.000000 0.000000 0.000000 0.000000 0.000000 0.000000 0.000000 0.333333 0.000000 0.000000 0.000000
0.000000 0.000000 0.000000 0.000000 0.000000 0.000000 0.000000 0.000000 0.000000 1.000000 0.000000 0.000000 0.000000 0.000000 0.000000 0.000000 0.000000 0.000000 0.000000 0.000000
0.000000 0.000000 0.000000 0.000000 0.000000 0.000000 0.000000 0.000000 0.000000 0.000000 0.000000 0.000000 0.000000 0.000000 0.000000 1.000000 0.000000 0.000000 0.000000 0.000000
0.000000 0.000000 0.000000 0.000000 0.000000 0.000000 0.000000 0.000000 0.000000 0.000000 0.000000 0.000000 0.000000 0.000000 0.000000 1.000000 0.000000 0.000000 0.000000 0.000000
0.000000 0.000000 0.000000 0.000000 0.000000 0.666667 0.000000 0.000000 0.000000 0.000000 0.000000 0.000000 0.333333 0.000000 0.000000 0.000000 0.000000 0.000000 0.000000 0.000000
0.000000 0.000000 0.000000 0.000000 0.000000 0.000000 0.166667 0.000000 0.000000 0.000000 0.000000 0.000000 0.166667 0.000000 0.000000 0.000000 0.000000 0.666667 0.000000 0.000000
0.166667 0.000000 0.000000 0.000000 0.000000 0.000000 0.000000 0.666667 0.000000 0.000000 0.000000 0.000000 0.000000 0.000000 0.000000 0.166667 0.000000 0.000000 0.000000 0.000000
0.000000 0.000000 0.000000 0.000000 0.000000 0.000000 0.000000 0.000000 0.000000 0.000000 0.000000 0.000000 0.000000 0.000000 0.000000 0.333333 0.000000 0.000000 0.000000 0.666667
0.666667 0.000000 0.000000 0.000000 0.000000 0.000000 0.000000 0.000000 0.000000 0.000000 0.000000 0.000000 0.000000 0.000000 0.000000 0.000000 0.333333 0.000000 0.000000 0.000000
--------------------------------------------------------------------------------
--------------------------------------------------------------------------------
	Motif EVTVELKMVGFGKEVVLKQRRRMRRRRLLGEEEKAAILLMALSSGVIYA MEME-4 regular expression
--------------------------------------------------------------------------------
EVTVEL[HKR][MD][VS][GN][FS]G[KS][DES][VS][VS][LS][KS][QN][RL][RQ][RV][MV][RQ][RK]R[RK][CLR]L[GM][EG][EV]E[EKR]AAILLM[AT]LSS[GP]VI[YS][AT]
--------------------------------------------------------------------------------
Time 28.07 secs.
********************************************************************************
********************************************************************************
MOTIF ERRRCSHCGTT MEME-5	width = 11 sites = 28 llr = 519 E-value = 5.6e-073
********************************************************************************
--------------------------------------------------------------------------------
	Motif ERRRCSHCGTT MEME-5 Description
--------------------------------------------------------------------------------
Simplified A 11:2:2::1::
pos.-specific C ::::a::a:::
probability D :1::::3:1:1
matrix E 3:::::1:1:1
F :::::::::::
G 31::::::3::
H ::::::4:1::
I :1:::::::1:
K ::1::::::::
L 1::::1::1::
M :::::::::::
N ::::::2:1:1
P 11:::::::::
Q :::::1::::1
R :266::1::::
S :::1:3:::11
T :11::2:::65
V 12:1:1:::1:
W :::::::::::
Y :::::::::::
bits 6.7
6
5.3 * *
4.7 * *
Relative 4.0 * *
Entropy 3.3 * *
(26.7 bits) 2.7 * ** *
2.0 *** ** **
1.3 ***********
0.7 ***********
0.0 -----------
Multilevel EXRRCSHCGTT
consensus G TD
sequence
--------------------------------------------------------------------------------
--------------------------------------------------------------------------------
	Motif ERRRCSHCGTT MEME-5 sites sorted by position p-value
--------------------------------------------------------------------------------
Sequence name Start P-value Site
------------- ----- --------- -----------
PeGATA26 170 2.66e-12 HSSSMNQPLG VIRVCSDCNTT KTPLWRSGPR
PeGATA18 171 2.66e-12 SQKQQQLAMG VIRVCSDCNTT KTPLWRSGPC
PeGATA17 137 2.66e-12 HSSMMNQPLG VIRVCSDCNTT KTPLWRSGPC
PeGATA24 177 5.02e-12 QQQQQQQAMG VIRVCLDCNTT KTPLWRSGPC
PeGATA30 240 3.18e-11 PTPSVPNAAA ERRRCLHCETD KTPQWRTGPM
PeGATA27 120 6.01e-11 AVGSVGHYPL LDRRCANCGTT STPLWRNGPR
PeGATA31 203 1.38e-10 HPSGGSAAAG EGRRCLHCETD KTPQWRTGPM
PeGATA19 139 1.54e-10 GPAGDVGIEG GVRRCTHCGSE KTPQWRTGPL
PeGATA16 22 2.40e-10 LDPDERTASG EPKACTDCHTT KTPLWRGGPS
PeGATA3 155 2.40e-10 PDPDERTASG EPKACTDCHTT KTPLWRGGPS
PeGATA8 90 4.54e-10 AVASCKEAAL PARRCANCDTT STPLWRNGPR
PeGATA25 332 5.57e-10 SGAAASPPFP GDRRCSHCGVQ KTPQWRAGPE
PeGATA21 226 5.57e-10 SGGAASSPVP GDRRCSHCGVQ KTPQWRAGPE
PeGATA13 20 1.01e-09 VDPDECTASG EPKACADCHTT KTPLWRGGPT
PeGATA7 20 1.01e-09 VDPDECTASG EPKACADCHTT KTPLWRGGPT
PeGATA9 254 1.22e-09 GAAGEVGMEG GVRRCTHCASE KTPQWRTGPL
PeGATA2 316 1.61e-09 EGGAHALPPG AVRRCTHCQIE KTPQWRAGPL
PeGATA5 125 2.77e-09 PSPPQAAAGA PRRRCTHCAVE ETPQWRLGPD
PeGATA10 249 3.02e-09 APSGCSAAAG EGMRCLHCETD RTPQWRTGPM
PeGATA22 86 6.49e-09 VIQIGVRRWL PRIRCQNCGTS EKMTPAMRRG
PeGATA28 17 1.33e-08 KVDGIGVVEE GRRSCVECRTT TTPMWRGGPT
PeGATA11 159 2.45e-08 SAGMQFQQEQ PVRRCSRCLSN QTPQWRRDGP
PeGATA29 17 2.64e-08 KVCGIGVVEE GRTSCVECGTT TTPMWRGGPT
PeGATA6 346 3.81e-08 SAGMQFQQEQ LVRRCSRCLSN QTPQWRRDGP
PeGATA12 96 4.09e-08 AVPSCNGRTD QANACANCDTT STPLWRNGPR
PeGATA20 85 7.27e-07 SPANGEDDHF RETHCQNCGIS SRLTPAMRRG
PeGATA4 208 1.24e-06 MWANKILVLE ATSRCHHCGAS ATQTPMMRRG
PeGATA15 350 1.66e-06 ARRVRRRMRR GTRRWSLCTET STVSPRCWGY
--------------------------------------------------------------------------------
--------------------------------------------------------------------------------
	Motif ERRRCSHCGTT MEME-5 block diagrams
--------------------------------------------------------------------------------
SEQUENCE NAME POSITION P-VALUE MOTIF DIAGRAM
------------- ---------------- -------------
PeGATA26 2.7e-12 169_[5]_157
PeGATA18 2.7e-12 170_[5]_51
PeGATA17 2.7e-12 136_[5]_130
PeGATA24 5e-12 176_[5]_152
PeGATA30 3.2e-11 239_[5]_139
PeGATA27 6e-11 119_[5]_99
PeGATA31 1.4e-10 202_[5]_118
PeGATA19 1.5e-10 138_[5]_97
PeGATA16 2.4e-10 21_[5]_101
PeGATA3 2.4e-10 154_[5]_101
PeGATA8 4.5e-10 89_[5]_116
PeGATA25 5.6e-10 331_[5]_73
PeGATA21 5.6e-10 225_[5]_74
PeGATA13 1e-09 19_[5]_102
PeGATA7 1e-09 19_[5]_110
PeGATA9 1.2e-09 253_[5]_100
PeGATA2 1.6e-09 315_[5]_78
PeGATA5 2.8e-09 124_[5]_83
PeGATA10 3e-09 248_[5]_118
PeGATA22 6.5e-09 85_[5]_102
PeGATA28 1.3e-08 16_[5]_100
PeGATA11 2.5e-08 158_[5]_147
PeGATA29 2.6e-08 16_[5]_95
PeGATA6 3.8e-08 345_[5]_144
PeGATA12 4.1e-08 95_[5]_115
PeGATA20 7.3e-07 84_[5]_77
PeGATA4 1.2e-06 207_[5]_86
PeGATA15 1.7e-06 349_[5]_111
--------------------------------------------------------------------------------
--------------------------------------------------------------------------------
	Motif ERRRCSHCGTT MEME-5 in BLOCKS format
--------------------------------------------------------------------------------
BL MOTIF ERRRCSHCGTT width=11 seqs=28
PeGATA26 ( 170) VIRVCSDCNTT 1
PeGATA18 ( 171) VIRVCSDCNTT 1
PeGATA17 ( 137) VIRVCSDCNTT 1
PeGATA24 ( 177) VIRVCLDCNTT 1
PeGATA30 ( 240) ERRRCLHCETD 1
PeGATA27 ( 120) LDRRCANCGTT 1
PeGATA31 ( 203) EGRRCLHCETD 1
PeGATA19 ( 139) GVRRCTHCGSE 1
PeGATA16 ( 22) EPKACTDCHTT 1
PeGATA3 ( 155) EPKACTDCHTT 1
PeGATA8 ( 90) PARRCANCDTT 1
PeGATA25 ( 332) GDRRCSHCGVQ 1
PeGATA21 ( 226) GDRRCSHCGVQ 1
PeGATA13 ( 20) EPKACADCHTT 1
PeGATA7 ( 20) EPKACADCHTT 1
PeGATA9 ( 254) GVRRCTHCASE 1
PeGATA2 ( 316) AVRRCTHCQIE 1
PeGATA5 ( 125) PRRRCTHCAVE 1
PeGATA10 ( 249) EGMRCLHCETD 1
PeGATA22 ( 86) PRIRCQNCGTS 1
PeGATA28 ( 17) GRRSCVECRTT 1
PeGATA11 ( 159) PVRRCSRCLSN 1
PeGATA29 ( 17) GRTSCVECGTT 1
PeGATA6 ( 346) LVRRCSRCLSN 1
PeGATA12 ( 96) QANACANCDTT 1
PeGATA20 ( 85) RETHCQNCGIS 1
PeGATA4 ( 208) ATSRCHHCGAS 1
PeGATA15 ( 350) GTRRWSLCTET 1
//
--------------------------------------------------------------------------------
--------------------------------------------------------------------------------
	Motif ERRRCSHCGTT MEME-5 position-specific scoring matrix
--------------------------------------------------------------------------------
log-odds matrix: alength= 20 w= 11 n= 8312 bayes= 9.43393 E= 5.6e-073
-73 -411 -188 184 -283 141 -209 -183 -138 -9 -254 -117 53 20 -73 -254 -181 126 -327 -223
-72 -380 104 -37 -251 -28 -201 241 -136 -252 -227 -111 52 -134 116 -245 62 156 -303 -204
-446 -415 -425 -377 -437 -460 -253 0 94 -393 -25 -7 -494 -217 337 -193 -4 -426 -325 -347
52 -411 -488 -443 -461 -409 42 -342 -242 -450 -428 -325 -562 -329 296 -39 -317 140 -480 -421
-462 516 -518 -505 -413 -567 -487 -298 -539 -453 -412 -420 -624 -504 -531 -520 -370 -444 -115 -458
39 -319 -321 -280 -199 -383 35 -56 -248 93 -182 -201 -454 79 -326 135 209 59 -282 -205
-454 -559 254 27 -486 -352 366 -452 -292 -106 -513 277 -529 -284 -1 -326 -313 -504 -522 -369
-479 518 -532 -522 -430 -578 -502 -315 -555 -470 -429 -436 -637 -520 -547 -536 -387 -461 -519 -476
-72 -417 57 77 -288 158 219 -214 -114 -13 -258 227 -382 25 -67 -229 -11 -269 -321 -210
-192 -348 -406 -124 -358 -495 -397 125 -368 -397 -292 -178 -522 -338 -421 44 378 65 -390 -378
-440 -530 121 117 -479 -368 -312 -398 -310 -515 -473 157 -526 84 -431 13 334 -451 -516 -385
--------------------------------------------------------------------------------
--------------------------------------------------------------------------------
	Motif ERRRCSHCGTT MEME-5 position-specific probability matrix
--------------------------------------------------------------------------------
letter-probability matrix: alength= 20 w= 11 nsites= 28 E= 5.6e-073
0.071429 0.000000 0.000000 0.250000 0.000000 0.250000 0.000000 0.000000 0.000000 0.071429 0.000000 0.000000 0.142857 0.035714 0.035714 0.000000 0.000000 0.142857 0.000000 0.000000
0.071429 0.000000 0.107143 0.035714 0.000000 0.071429 0.000000 0.142857 0.000000 0.000000 0.000000 0.000000 0.142857 0.000000 0.178571 0.000000 0.071429 0.178571 0.000000 0.000000
0.000000 0.000000 0.000000 0.000000 0.000000 0.000000 0.000000 0.035714 0.142857 0.000000 0.035714 0.035714 0.000000 0.000000 0.642857 0.035714 0.071429 0.000000 0.000000 0.000000
0.178571 0.000000 0.000000 0.000000 0.000000 0.000000 0.035714 0.000000 0.000000 0.000000 0.000000 0.000000 0.000000 0.000000 0.571429 0.071429 0.000000 0.142857 0.000000 0.000000
0.000000 0.964286 0.000000 0.000000 0.000000 0.000000 0.000000 0.000000 0.000000 0.000000 0.000000 0.000000 0.000000 0.000000 0.000000 0.000000 0.000000 0.000000 0.035714 0.000000
0.178571 0.000000 0.000000 0.000000 0.000000 0.000000 0.035714 0.000000 0.000000 0.142857 0.000000 0.000000 0.000000 0.071429 0.000000 0.285714 0.214286 0.071429 0.000000 0.000000
0.000000 0.000000 0.285714 0.071429 0.000000 0.000000 0.357143 0.000000 0.000000 0.035714 0.000000 0.178571 0.000000 0.000000 0.071429 0.000000 0.000000 0.000000 0.000000 0.000000
0.000000 1.000000 0.000000 0.000000 0.000000 0.000000 0.000000 0.000000 0.000000 0.000000 0.000000 0.000000 0.000000 0.000000 0.000000 0.000000 0.000000 0.000000 0.000000 0.000000
0.071429 0.000000 0.071429 0.107143 0.000000 0.285714 0.142857 0.000000 0.000000 0.071429 0.000000 0.142857 0.000000 0.035714 0.035714 0.000000 0.035714 0.000000 0.000000 0.000000
0.035714 0.000000 0.000000 0.035714 0.000000 0.000000 0.000000 0.071429 0.000000 0.000000 0.000000 0.000000 0.000000 0.000000 0.000000 0.142857 0.607143 0.107143 0.000000 0.000000
0.000000 0.000000 0.107143 0.142857 0.000000 0.000000 0.000000 0.000000 0.000000 0.000000 0.000000 0.071429 0.000000 0.071429 0.000000 0.107143 0.500000 0.000000 0.000000 0.000000
--------------------------------------------------------------------------------
--------------------------------------------------------------------------------
	Motif ERRRCSHCGTT MEME-5 regular expression
--------------------------------------------------------------------------------
[EG]XRRC[ST][HD]CGTT
--------------------------------------------------------------------------------
Time 34.48 secs.
********************************************************************************
********************************************************************************
MOTIF VPATPRPTIZSIGDDMIZRSSYDPYDIEK MEME-6	width = 29 sites = 4 llr = 312 E-value = 1.1e-035
********************************************************************************
--------------------------------------------------------------------------------
	Motif VPATPRPTIZSIGDDMIZRSSYDPYDIEK MEME-6 Description
--------------------------------------------------------------------------------
Simplified A ::a::::::::::::::::::::::::::
pos.-specific C :::::::::::::::::::::::::::::
probability D :::::::::::::5a:::::::8::a:::
matrix E :::::::::5:::::::5:::::::::a:
F :5::55:::::::::::::::::::::::
G ::::::::::3:5::::::::::::::::
H ::::::::::::3:::::::::3::::::
I ::::::::5::a::::8:::::::::8::
K ::::::::::::::::::::::::::::5
L :::3:::::::::::::::::::::::::
M :::::::::::::::a3:::::::::3::
N ::::::::::::::::::::::::::::5
P :5::5:a::::::::::::::::a:::::
Q :::3:::::5:::::::5:::::::::::
R :::::5::::::3:::::a::::::::::
S ::::::::::8::5:::::aa::::::::
T 5::5:::a:::::::::::::::::::::
V 5:::::::5::::::::::::::::::::
W :::::::::::::::::::::::::::::
Y :::::::::::::::::::::a::a::::
bits 6.7
6.0 * *
5.3 * * * *
4.7 * * *** * ***
Relative 4.0 ** * *** * ** *****
Entropy 3.3 *** ****** * ***************
(112.6 bits) 2.7 *****************************
2.0 *****************************
1.3 *****************************
0.7 *****************************
0.0 -----------------------------
Multilevel TFATFFPTIESIGDDMIERSSYDPYDIEK
consensus VP LPR VQG HS MQ H M N
sequence Q R
--------------------------------------------------------------------------------
--------------------------------------------------------------------------------
	Motif VPATPRPTIZSIGDDMIZRSSYDPYDIEK MEME-6 sites sorted by position p-value
--------------------------------------------------------------------------------
Sequence name Start P-value Site
------------- ----- --------- -----------------------------
PeGATA26 80 5.72e-35 SQHMIGGSSS VFATPFPTVESIRDDMIERSSYDPYDIEK RQATSGSVQT
PeGATA24 85 5.72e-35 MMTGGSDAFP TPALFRPTIQGIGSDMIQRSSYDPYDIEN KPADGSASKW
PeGATA17 48 6.83e-34 PQHMIGGSSS VFATPFPTVESIHDDMIERSSYDPYDMEK LQVTSGSVKT
PeGATA18 84 8.68e-33 MMMGGSDAFP TPAQFRPTIQSIGSDMMQRSSYHPYDIEN KRADGSASKW
--------------------------------------------------------------------------------
--------------------------------------------------------------------------------
	Motif VPATPRPTIZSIGDDMIZRSSYDPYDIEK MEME-6 block diagrams
--------------------------------------------------------------------------------
SEQUENCE NAME POSITION P-VALUE MOTIF DIAGRAM
------------- ---------------- -------------
PeGATA26 5.7e-35 79_[6]_229
PeGATA24 5.7e-35 84_[6]_226
PeGATA17 6.8e-34 47_[6]_201
PeGATA18 8.7e-33 83_[6]_120
--------------------------------------------------------------------------------
--------------------------------------------------------------------------------
	Motif VPATPRPTIZSIGDDMIZRSSYDPYDIEK MEME-6 in BLOCKS format
--------------------------------------------------------------------------------
BL MOTIF VPATPRPTIZSIGDDMIZRSSYDPYDIEK width=29 seqs=4
PeGATA26 ( 80) VFATPFPTVESIRDDMIERSSYDPYDIEK 1
PeGATA24 ( 85) TPALFRPTIQGIGSDMIQRSSYDPYDIEN 1
PeGATA17 ( 48) VFATPFPTVESIHDDMIERSSYDPYDMEK 1
PeGATA18 ( 84) TPAQFRPTIQSIGSDMMQRSSYHPYDIEN 1
//
--------------------------------------------------------------------------------
--------------------------------------------------------------------------------
	Motif VPATPRPTIZSIGDDMIZRSSYDPYDIEK MEME-6 position-specific scoring matrix
--------------------------------------------------------------------------------
log-odds matrix: alength= 20 w= 29 n= 7754 bayes= 10.92 E= 1.1e-035
-185 -191 -308 -299 -136 -314 -272 142 -259 -101 -111 -153 -386 -245 -311 -161 288 296 -246 -182
-251 -300 -288 -292 382 -329 -215 -92 -262 -162 -204 -199 247 -240 -324 -264 -202 -187 -141 41
269 -135 -317 -305 -225 -174 -319 -127 -303 -243 -217 -212 -421 -287 -345 -114 -137 -94 -270 -252
-170 -207 -141 -100 -97 -244 -114 38 -54 98 -72 -20 -293 173 -137 -80 294 -48 -168 -88
-251 -300 -288 -292 382 -329 -215 -92 -262 -162 -204 -199 247 -240 -324 -264 -202 -187 -141 41
-304 -294 -284 -256 391 -340 -132 -69 -99 -141 -171 -144 -399 -161 246 -287 -200 -174 -66 124
-228 -347 -269 -275 -277 -320 -275 -202 -247 -278 -312 -215 337 -226 -314 -248 -199 -258 -342 -293
-262 -251 -294 -345 -258 -340 -296 -102 -270 -295 -214 -95 -412 -247 -324 -71 413 -167 -292 -264
-288 -261 -386 -391 -154 -442 -386 447 -356 -28 -83 -279 -484 -360 -420 -384 -178 271 -308 -221
-230 -419 -1 251 -325 -296 -111 -195 -87 -259 -217 -72 -327 341 -200 -236 -166 -241 -310 -242
-135 -192 -193 -269 -261 86 -251 -205 -239 -314 -275 -41 -343 -231 -300 268 55 -234 -299 -230
-346 -313 -380 -396 -151 -443 -395 498 -347 -8 -68 -272 -501 -355 -423 -384 -213 122 -291 -201
-223 -329 -133 -157 -249 289 177 -183 -59 -280 -246 -21 -357 -107 59 -198 -162 -242 -248 -156
-229 -316 319 -51 -274 -177 -128 -223 -134 -319 -299 97 -335 -116 -244 163 -83 -274 -309 -184
-386 -408 422 -91 -331 -368 -255 -263 -353 -388 -376 7 -509 -308 -405 -350 -321 -340 -334 -273
-501 -400 -495 -523 -296 -525 -462 -114 -465 -163 515 -397 -569 -455 -553 -499 -383 -271 -267 -243
-334 -302 -375 -385 -116 -437 -373 483 -336 18 136 -262 -489 -333 -407 -370 -200 124 -261 -183
-230 -419 -1 251 -325 -296 -111 -195 -87 -259 -217 -72 -327 341 -200 -236 -166 -241 -310 -242
-407 -321 -398 -416 -371 -407 -194 -257 -103 -348 -363 -222 -421 -204 370 -393 -321 -412 -238 -303
-209 -226 -270 -339 -263 -279 -298 -219 -275 -330 -292 -85 -378 -284 -321 302 84 -292 -301 -233
-209 -226 -270 -339 -263 -279 -298 -219 -275 -330 -292 -85 -378 -284 -321 302 84 -292 -301 -233
-378 -326 -351 -373 118 -394 -93 -158 -338 -221 -250 -224 -450 -301 -360 -352 -298 -256 -21 546
-364 -399 414 -80 -315 -334 27 -254 -302 -376 -362 26 -481 -266 -371 -311 -285 -329 -325 -249
-228 -347 -269 -275 -277 -320 -275 -202 -247 -278 -312 -215 337 -226 -314 -248 -199 -258 -342 -293
-378 -326 -351 -373 118 -394 -93 -158 -338 -221 -250 -224 -450 -301 -360 -352 -298 -256 -21 546
-386 -408 422 -91 -331 -368 -255 -263 -353 -388 -376 7 -509 -308 -405 -350 -321 -340 -334 -273
-334 -302 -375 -385 -116 -437 -373 483 -336 18 136 -262 -489 -333 -407 -370 -200 124 -261 -183
-543 -599 -184 393 -517 -524 -449 -388 -500 -562 -541 -324 -672 -336 -567 -558 -477 -501 -511 -482
-247 -336 -62 -99 -260 -209 -91 -168 272 -253 -230 369 -335 -46 -53 -163 -115 -238 -253 -155
--------------------------------------------------------------------------------
--------------------------------------------------------------------------------
	Motif VPATPRPTIZSIGDDMIZRSSYDPYDIEK MEME-6 position-specific probability matrix
--------------------------------------------------------------------------------
letter-probability matrix: alength= 20 w= 29 nsites= 4 E= 1.1e-035
0.000000 0.000000 0.000000 0.000000 0.000000 0.000000 0.000000 0.000000 0.000000 0.000000 0.000000 0.000000 0.000000 0.000000 0.000000 0.000000 0.500000 0.500000 0.000000 0.000000
0.000000 0.000000 0.000000 0.000000 0.500000 0.000000 0.000000 0.000000 0.000000 0.000000 0.000000 0.000000 0.500000 0.000000 0.000000 0.000000 0.000000 0.000000 0.000000 0.000000
1.000000 0.000000 0.000000 0.000000 0.000000 0.000000 0.000000 0.000000 0.000000 0.000000 0.000000 0.000000 0.000000 0.000000 0.000000 0.000000 0.000000 0.000000 0.000000 0.000000
0.000000 0.000000 0.000000 0.000000 0.000000 0.000000 0.000000 0.000000 0.000000 0.250000 0.000000 0.000000 0.000000 0.250000 0.000000 0.000000 0.500000 0.000000 0.000000 0.000000
0.000000 0.000000 0.000000 0.000000 0.500000 0.000000 0.000000 0.000000 0.000000 0.000000 0.000000 0.000000 0.500000 0.000000 0.000000 0.000000 0.000000 0.000000 0.000000 0.000000
0.000000 0.000000 0.000000 0.000000 0.500000 0.000000 0.000000 0.000000 0.000000 0.000000 0.000000 0.000000 0.000000 0.000000 0.500000 0.000000 0.000000 0.000000 0.000000 0.000000
0.000000 0.000000 0.000000 0.000000 0.000000 0.000000 0.000000 0.000000 0.000000 0.000000 0.000000 0.000000 1.000000 0.000000 0.000000 0.000000 0.000000 0.000000 0.000000 0.000000
0.000000 0.000000 0.000000 0.000000 0.000000 0.000000 0.000000 0.000000 0.000000 0.000000 0.000000 0.000000 0.000000 0.000000 0.000000 0.000000 1.000000 0.000000 0.000000 0.000000
0.000000 0.000000 0.000000 0.000000 0.000000 0.000000 0.000000 0.500000 0.000000 0.000000 0.000000 0.000000 0.000000 0.000000 0.000000 0.000000 0.000000 0.500000 0.000000 0.000000
0.000000 0.000000 0.000000 0.500000 0.000000 0.000000 0.000000 0.000000 0.000000 0.000000 0.000000 0.000000 0.000000 0.500000 0.000000 0.000000 0.000000 0.000000 0.000000 0.000000
0.000000 0.000000 0.000000 0.000000 0.000000 0.250000 0.000000 0.000000 0.000000 0.000000 0.000000 0.000000 0.000000 0.000000 0.000000 0.750000 0.000000 0.000000 0.000000 0.000000
0.000000 0.000000 0.000000 0.000000 0.000000 0.000000 0.000000 1.000000 0.000000 0.000000 0.000000 0.000000 0.000000 0.000000 0.000000 0.000000 0.000000 0.000000 0.000000 0.000000
0.000000 0.000000 0.000000 0.000000 0.000000 0.500000 0.250000 0.000000 0.000000 0.000000 0.000000 0.000000 0.000000 0.000000 0.250000 0.000000 0.000000 0.000000 0.000000 0.000000
0.000000 0.000000 0.500000 0.000000 0.000000 0.000000 0.000000 0.000000 0.000000 0.000000 0.000000 0.000000 0.000000 0.000000 0.000000 0.500000 0.000000 0.000000 0.000000 0.000000
0.000000 0.000000 1.000000 0.000000 0.000000 0.000000 0.000000 0.000000 0.000000 0.000000 0.000000 0.000000 0.000000 0.000000 0.000000 0.000000 0.000000 0.000000 0.000000 0.000000
0.000000 0.000000 0.000000 0.000000 0.000000 0.000000 0.000000 0.000000 0.000000 0.000000 1.000000 0.000000 0.000000 0.000000 0.000000 0.000000 0.000000 0.000000 0.000000 0.000000
0.000000 0.000000 0.000000 0.000000 0.000000 0.000000 0.000000 0.750000 0.000000 0.000000 0.250000 0.000000 0.000000 0.000000 0.000000 0.000000 0.000000 0.000000 0.000000 0.000000
0.000000 0.000000 0.000000 0.500000 0.000000 0.000000 0.000000 0.000000 0.000000 0.000000 0.000000 0.000000 0.000000 0.500000 0.000000 0.000000 0.000000 0.000000 0.000000 0.000000
0.000000 0.000000 0.000000 0.000000 0.000000 0.000000 0.000000 0.000000 0.000000 0.000000 0.000000 0.000000 0.000000 0.000000 1.000000 0.000000 0.000000 0.000000 0.000000 0.000000
0.000000 0.000000 0.000000 0.000000 0.000000 0.000000 0.000000 0.000000 0.000000 0.000000 0.000000 0.000000 0.000000 0.000000 0.000000 1.000000 0.000000 0.000000 0.000000 0.000000
0.000000 0.000000 0.000000 0.000000 0.000000 0.000000 0.000000 0.000000 0.000000 0.000000 0.000000 0.000000 0.000000 0.000000 0.000000 1.000000 0.000000 0.000000 0.000000 0.000000
0.000000 0.000000 0.000000 0.000000 0.000000 0.000000 0.000000 0.000000 0.000000 0.000000 0.000000 0.000000 0.000000 0.000000 0.000000 0.000000 0.000000 0.000000 0.000000 1.000000
0.000000 0.000000 0.750000 0.000000 0.000000 0.000000 0.250000 0.000000 0.000000 0.000000 0.000000 0.000000 0.000000 0.000000 0.000000 0.000000 0.000000 0.000000 0.000000 0.000000
0.000000 0.000000 0.000000 0.000000 0.000000 0.000000 0.000000 0.000000 0.000000 0.000000 0.000000 0.000000 1.000000 0.000000 0.000000 0.000000 0.000000 0.000000 0.000000 0.000000
0.000000 0.000000 0.000000 0.000000 0.000000 0.000000 0.000000 0.000000 0.000000 0.000000 0.000000 0.000000 0.000000 0.000000 0.000000 0.000000 0.000000 0.000000 0.000000 1.000000
0.000000 0.000000 1.000000 0.000000 0.000000 0.000000 0.000000 0.000000 0.000000 0.000000 0.000000 0.000000 0.000000 0.000000 0.000000 0.000000 0.000000 0.000000 0.000000 0.000000
0.000000 0.000000 0.000000 0.000000 0.000000 0.000000 0.000000 0.750000 0.000000 0.000000 0.250000 0.000000 0.000000 0.000000 0.000000 0.000000 0.000000 0.000000 0.000000 0.000000
0.000000 0.000000 0.000000 1.000000 0.000000 0.000000 0.000000 0.000000 0.000000 0.000000 0.000000 0.000000 0.000000 0.000000 0.000000 0.000000 0.000000 0.000000 0.000000 0.000000
0.000000 0.000000 0.000000 0.000000 0.000000 0.000000 0.000000 0.000000 0.500000 0.000000 0.000000 0.500000 0.000000 0.000000 0.000000 0.000000 0.000000 0.000000 0.000000 0.000000
--------------------------------------------------------------------------------
--------------------------------------------------------------------------------
	Motif VPATPRPTIZSIGDDMIZRSSYDPYDIEK MEME-6 regular expression
--------------------------------------------------------------------------------
[TV][FP]A[TLQ][FP][FR]PT[IV][EQ][SG]I[GHR][DS]DM[IM][EQ]RSSY[DH]PYD[IM]E[KN]
--------------------------------------------------------------------------------
Time 40.50 secs.
********************************************************************************
********************************************************************************
MOTIF DZAAELEWLSNYVDDSLSDLPSYSNAKLAEIAPAP MEME-7	width = 35 sites = 8 llr = 501 E-value = 3.1e-035
********************************************************************************
--------------------------------------------------------------------------------
	Motif DZAAELEWLSNYVDDSLSDLPSYSNAKLAEIAPAP MEME-7 Description
--------------------------------------------------------------------------------
Simplified A ::46:::::::::::::13:5::::33153:6444
pos.-specific C :::::::::::::::3:::::::::::::::::::
probability D 413::::::::::551:33::1:3:::::::::::
matrix E 35:18:a::::::14:::1:1:3::::::3:::::
F :::::::::::3:::::1:1:::::::3:::::::
G :::1:::::::::413::::::::::::::1:3::
H 1::::::::::::::::::::::::::3:::::::
I ::::::::::31:::::::3::::::::1:31:3:
K ::::::::::3:::::::::::::1:3::::::::
L ::4::8::9:::::::4::3::1:33:4:31::::
M ::::::::::::5:::::::::::::::::3::::
N ::::::::::4::::::::::3::3::::::::::
P ::::::::::::::::::1:4111111::1::4:4
Q :4::::::::::::::::::::::131:3:3::::
R ::::::::::1::::::::::::1:::::::::::
S 3::13::::a:::::4:533:5:311:::1:3:::
T ::::::::::::::::1::1:::3:::::::::33
V :::::3::1:::5:::3:::::::::3:1::::::
W :::::::a:::::::::::::::::::::::::1:
Y :::::::::::6::::3:::::5::::::::::::
bits 6.7 *
6.0 *
5.3 *
4.7 *
Relative 4.0 ** **
Entropy 3.3 ****** ** *
(90.4 bits) 2.7 * *********** * * * * *
2.0 ****************** ****** ** *****
1.3 ***********************************
0.7 ***********************************
0.0 -----------------------------------
Multilevel DEAAELEWLSNYMDDSLSAIASYDLAALAAIAAAA
consensus EQL SV IFVGECVDDLPNESNLKFQEMSPIP
sequence S D K GY SS T QVH LQ GTT
--------------------------------------------------------------------------------
--------------------------------------------------------------------------------
	Motif DZAAELEWLSNYVDDSLSDLPSYSNAKLAEIAPAP MEME-7 sites sorted by position p-value
--------------------------------------------------------------------------------
Sequence name Start P-value Site
------------- ----- --------- -----------------------------------
PeGATA19 7 2.66e-30 MCVIQS EEAAELEWLSKFVDDSYSDIPNYSSAAHAAMAAAA AASAASNGGV
PeGATA9 122 3.13e-30 SFADEFYIPS EEAAELEWLSKFVDDSYSDIPNYSPAAHAAMAAAA AASAASNGGV
PeGATA10 95 1.12e-29 DFSGELCEPY DQLAELEWLSNYMGEGVDAFASEDLQKLQLISGIP SGGFSSARVP
PeGATA31 55 1.78e-29 EAGPSPEEEY DQLAELEWLSNYMGEGVDALASEDLQKLQLISGIP SGGFSSSSVP
PeGATA11 26 7.04e-28 DLFPHEPAME SEDSSVEWLSIYVEDCLSSSASYTNPVFAEQAPTT MTNQNAARPK
PeGATA6 213 8.19e-27 HAMLLFTLQE SEDGSVEWLSIYVDGCLSSSASYTNSVFVEQAPTT MTNQNAAKPK
PeGATA30 112 3.47e-24 CIKNGNTLKY DQLAELEWLSNYMGEDTFPTEDLRKLQLISGIPAA SAAGPAQPSG
PeGATA25 164 1.96e-20 LPPPVIDLPA HDAEELEWVSRIMDDSLAELPPPPQLPAAPLAAWP PKHRRPQEAA
--------------------------------------------------------------------------------
--------------------------------------------------------------------------------
	Motif DZAAELEWLSNYVDDSLSDLPSYSNAKLAEIAPAP MEME-7 block diagrams
--------------------------------------------------------------------------------
SEQUENCE NAME POSITION P-VALUE MOTIF DIAGRAM
------------- ---------------- -------------
PeGATA19 2.7e-30 6_[7]_205
PeGATA9 3.1e-30 121_[7]_208
PeGATA10 1.1e-29 94_[7]_248
PeGATA31 1.8e-29 54_[7]_242
PeGATA11 7e-28 25_[7]_256
PeGATA6 8.2e-27 212_[7]_253
PeGATA30 3.5e-24 111_[7]_243
PeGATA25 2e-20 163_[7]_217
--------------------------------------------------------------------------------
--------------------------------------------------------------------------------
	Motif DZAAELEWLSNYVDDSLSDLPSYSNAKLAEIAPAP MEME-7 in BLOCKS format
--------------------------------------------------------------------------------
BL MOTIF DZAAELEWLSNYVDDSLSDLPSYSNAKLAEIAPAP width=35 seqs=8
PeGATA19 ( 7) EEAAELEWLSKFVDDSYSDIPNYSSAAHAAMAAAA 1
PeGATA9 ( 122) EEAAELEWLSKFVDDSYSDIPNYSPAAHAAMAAAA 1
PeGATA10 ( 95) DQLAELEWLSNYMGEGVDAFASEDLQKLQLISGIP 1
PeGATA31 ( 55) DQLAELEWLSNYMGEGVDALASEDLQKLQLISGIP 1
PeGATA11 ( 26) SEDSSVEWLSIYVEDCLSSSASYTNPVFAEQAPTT 1
PeGATA6 ( 213) SEDGSVEWLSIYVDGCLSSSASYTNSVFVEQAPTT 1
PeGATA30 ( 112) DQLAELEWLSNYMGEDTFPTEDLRKLQLISGIPAA 1
PeGATA25 ( 164) HDAEELEWVSRIMDDSLAELPPPPQLPAAPLAAWP 1
//
--------------------------------------------------------------------------------
--------------------------------------------------------------------------------
	Motif DZAAELEWLSNYVDDSLSDLPSYSNAKLAEIAPAP MEME-7 position-specific scoring matrix
--------------------------------------------------------------------------------
log-odds matrix: alength= 20 w= 35 n= 7568 bayes= 9.03495 E= 3.1e-035
-270 -427 278 189 -328 -238 179 -252 -130 -336 -310 32 -364 -94 -255 95 -164 -298 -362 -229
-276 -628 148 294 -468 -349 -273 -283 -153 -367 -340 -145 -380 286 -326 -306 -235 -305 -488 -353
131 -259 203 -104 -180 -257 -220 -41 -179 203 -165 -87 -375 -156 -271 -202 -138 -120 -266 -182
248 -130 -286 -55 -219 -47 -302 -127 -275 -234 -204 -193 -454 -267 -329 -30 -143 -82 -264 -248
-297 -491 -52 349 -440 -338 -288 -307 -201 -401 -377 -127 -421 -125 -350 70 -252 -336 -462 -349
-393 -332 -504 -454 -87 -516 -398 77 -422 332 -41 -372 -509 -345 -435 -465 -276 175 -269 -233
-562 -604 -193 394 -525 -535 -460 -396 -534 -575 -555 -336 -693 -354 -586 -577 -493 -514 -517 -493
-478 -385 -393 -423 -66 -437 -363 -271 -393 -227 -301 -305 -523 -351 -399 -458 -367 -327 652 -78
-389 -330 -467 -412 -76 -493 -360 60 -381 349 -19 -339 -471 -303 -388 -435 -268 58 -249 -216
-307 -328 -389 -471 -372 -368 -408 -340 -404 -443 -412 -209 -477 -405 -440 322 -41 -399 -396 -344
-285 -380 -220 -157 -298 -311 -138 295 215 -250 -228 338 -389 -52 100 -245 -162 -240 -273 -193
-296 -269 -296 -296 307 -371 -23 169 -280 -170 -186 -188 -402 -260 -310 -281 -238 -193 -7 487
-356 -305 -540 -514 -151 -511 -473 120 -479 -70 395 -398 -571 -445 -528 -470 -253 313 -340 -269
-312 -455 322 122 -388 182 -195 -320 -187 -407 -391 35 -399 -137 -326 -222 -206 -360 -419 -276
-302 -509 334 234 -412 8 -239 -292 -184 -384 -362 -34 -401 -108 -338 -277 -234 -328 -432 -310
-196 286 132 -234 -341 148 -223 -287 -244 -388 -360 2 -393 -223 -341 175 -143 -291 -381 -275
-218 -191 -362 -315 -34 -327 -227 114 -274 215 -31 -194 -393 -237 -310 -263 112 205 -147 318
-23 -265 181 -150 162 -227 -176 -160 -142 -266 -236 -4 -348 -136 -235 218 -14 -218 -284 -178
56 -355 199 124 -241 -232 -123 -159 -57 -242 -208 6 9 -37 -167 89 -102 -208 -275 -160
-191 -167 -331 -284 190 -298 -209 318 -243 161 -18 -162 -366 -208 -282 79 115 27 -133 -63
136 -309 -171 67 -299 -279 -264 -208 -207 -296 -298 -156 242 -174 -300 -214 -174 -241 -359 -289
-304 -378 141 -157 -333 -199 -151 -311 -175 -396 -378 309 18 -165 -291 210 -106 -371 -375 -227
-222 -238 -175 97 167 -297 -11 -48 -155 9 -140 -103 -51 -147 -223 -210 -151 -134 -36 453
-187 -300 175 -66 -207 -218 -105 -130 -45 -221 -183 29 -8 -44 38 116 207 -188 -241 -134
-158 -301 -68 -31 -174 -208 -72 -95 112 107 -144 262 -7 142 -96 13 -53 -152 -207 -98
58 -253 -112 -70 -149 -221 -109 -38 -45 120 -126 -18 18 215 -140 12 -66 -108 -204 -108
50 -287 -93 -46 -168 -224 -90 -66 176 -167 -138 -2 3 140 -98 -138 -65 161 -208 -107
-28 -231 -347 -309 291 -349 270 64 -268 222 -53 -194 -411 -233 -312 -283 -143 -45 -117 55
191 -168 -287 -246 -116 -241 -241 207 -220 -104 -99 -169 -400 180 -282 -174 -113 109 -203 -142
57 -278 -80 159 -166 -223 -106 -63 -38 116 -140 -11 13 -30 -137 11 -70 -128 -215 -114
-197 -180 -301 -254 -39 13 -203 317 -212 99 273 -151 -366 209 -265 -232 -84 13 -142 -74
245 -136 -333 -317 -223 -182 -327 120 -308 -236 -208 -226 -453 -296 -351 40 -145 -87 -271 -256
143 -235 -361 -381 -352 142 -375 -280 -376 -378 -358 -235 215 -322 -416 -184 -167 -255 -397 -364
124 -171 -317 -276 -62 -273 -220 308 -237 -55 -50 -160 -371 -209 -284 -201 200 4 298 -88
132 -243 -340 -342 -323 -242 -345 -236 -329 -339 -328 -227 225 -289 -381 -187 207 -239 -378 -335
--------------------------------------------------------------------------------
--------------------------------------------------------------------------------
	Motif DZAAELEWLSNYVDDSLSDLPSYSNAKLAEIAPAP MEME-7 position-specific probability matrix
--------------------------------------------------------------------------------
letter-probability matrix: alength= 20 w= 35 nsites= 8 E= 3.1e-035
0.000000 0.000000 0.375000 0.250000 0.000000 0.000000 0.125000 0.000000 0.000000 0.000000 0.000000 0.000000 0.000000 0.000000 0.000000 0.250000 0.000000 0.000000 0.000000 0.000000
0.000000 0.000000 0.125000 0.500000 0.000000 0.000000 0.000000 0.000000 0.000000 0.000000 0.000000 0.000000 0.000000 0.375000 0.000000 0.000000 0.000000 0.000000 0.000000 0.000000
0.375000 0.000000 0.250000 0.000000 0.000000 0.000000 0.000000 0.000000 0.000000 0.375000 0.000000 0.000000 0.000000 0.000000 0.000000 0.000000 0.000000 0.000000 0.000000 0.000000
0.625000 0.000000 0.000000 0.125000 0.000000 0.125000 0.000000 0.000000 0.000000 0.000000 0.000000 0.000000 0.000000 0.000000 0.000000 0.125000 0.000000 0.000000 0.000000 0.000000
0.000000 0.000000 0.000000 0.750000 0.000000 0.000000 0.000000 0.000000 0.000000 0.000000 0.000000 0.000000 0.000000 0.000000 0.000000 0.250000 0.000000 0.000000 0.000000 0.000000
0.000000 0.000000 0.000000 0.000000 0.000000 0.000000 0.000000 0.000000 0.000000 0.750000 0.000000 0.000000 0.000000 0.000000 0.000000 0.000000 0.000000 0.250000 0.000000 0.000000
0.000000 0.000000 0.000000 1.000000 0.000000 0.000000 0.000000 0.000000 0.000000 0.000000 0.000000 0.000000 0.000000 0.000000 0.000000 0.000000 0.000000 0.000000 0.000000 0.000000
0.000000 0.000000 0.000000 0.000000 0.000000 0.000000 0.000000 0.000000 0.000000 0.000000 0.000000 0.000000 0.000000 0.000000 0.000000 0.000000 0.000000 0.000000 1.000000 0.000000
0.000000 0.000000 0.000000 0.000000 0.000000 0.000000 0.000000 0.000000 0.000000 0.875000 0.000000 0.000000 0.000000 0.000000 0.000000 0.000000 0.000000 0.125000 0.000000 0.000000
0.000000 0.000000 0.000000 0.000000 0.000000 0.000000 0.000000 0.000000 0.000000 0.000000 0.000000 0.000000 0.000000 0.000000 0.000000 1.000000 0.000000 0.000000 0.000000 0.000000
0.000000 0.000000 0.000000 0.000000 0.000000 0.000000 0.000000 0.250000 0.250000 0.000000 0.000000 0.375000 0.000000 0.000000 0.125000 0.000000 0.000000 0.000000 0.000000 0.000000
0.000000 0.000000 0.000000 0.000000 0.250000 0.000000 0.000000 0.125000 0.000000 0.000000 0.000000 0.000000 0.000000 0.000000 0.000000 0.000000 0.000000 0.000000 0.000000 0.625000
0.000000 0.000000 0.000000 0.000000 0.000000 0.000000 0.000000 0.000000 0.000000 0.000000 0.500000 0.000000 0.000000 0.000000 0.000000 0.000000 0.000000 0.500000 0.000000 0.000000
0.000000 0.000000 0.500000 0.125000 0.000000 0.375000 0.000000 0.000000 0.000000 0.000000 0.000000 0.000000 0.000000 0.000000 0.000000 0.000000 0.000000 0.000000 0.000000 0.000000
0.000000 0.000000 0.500000 0.375000 0.000000 0.125000 0.000000 0.000000 0.000000 0.000000 0.000000 0.000000 0.000000 0.000000 0.000000 0.000000 0.000000 0.000000 0.000000 0.000000
0.000000 0.250000 0.125000 0.000000 0.000000 0.250000 0.000000 0.000000 0.000000 0.000000 0.000000 0.000000 0.000000 0.000000 0.000000 0.375000 0.000000 0.000000 0.000000 0.000000
0.000000 0.000000 0.000000 0.000000 0.000000 0.000000 0.000000 0.000000 0.000000 0.375000 0.000000 0.000000 0.000000 0.000000 0.000000 0.000000 0.125000 0.250000 0.000000 0.250000
0.125000 0.000000 0.250000 0.000000 0.125000 0.000000 0.000000 0.000000 0.000000 0.000000 0.000000 0.000000 0.000000 0.000000 0.000000 0.500000 0.000000 0.000000 0.000000 0.000000
0.250000 0.000000 0.250000 0.125000 0.000000 0.000000 0.000000 0.000000 0.000000 0.000000 0.000000 0.000000 0.125000 0.000000 0.000000 0.250000 0.000000 0.000000 0.000000 0.000000
0.000000 0.000000 0.000000 0.000000 0.125000 0.000000 0.000000 0.250000 0.000000 0.250000 0.000000 0.000000 0.000000 0.000000 0.000000 0.250000 0.125000 0.000000 0.000000 0.000000
0.500000 0.000000 0.000000 0.125000 0.000000 0.000000 0.000000 0.000000 0.000000 0.000000 0.000000 0.000000 0.375000 0.000000 0.000000 0.000000 0.000000 0.000000 0.000000 0.000000
0.000000 0.000000 0.125000 0.000000 0.000000 0.000000 0.000000 0.000000 0.000000 0.000000 0.000000 0.250000 0.125000 0.000000 0.000000 0.500000 0.000000 0.000000 0.000000 0.000000
0.000000 0.000000 0.000000 0.250000 0.000000 0.000000 0.000000 0.000000 0.000000 0.125000 0.000000 0.000000 0.125000 0.000000 0.000000 0.000000 0.000000 0.000000 0.000000 0.500000
0.000000 0.000000 0.250000 0.000000 0.000000 0.000000 0.000000 0.000000 0.000000 0.000000 0.000000 0.000000 0.125000 0.000000 0.125000 0.250000 0.250000 0.000000 0.000000 0.000000
0.000000 0.000000 0.000000 0.000000 0.000000 0.000000 0.000000 0.000000 0.125000 0.250000 0.000000 0.250000 0.125000 0.125000 0.000000 0.125000 0.000000 0.000000 0.000000 0.000000
0.250000 0.000000 0.000000 0.000000 0.000000 0.000000 0.000000 0.000000 0.000000 0.250000 0.000000 0.000000 0.125000 0.250000 0.000000 0.125000 0.000000 0.000000 0.000000 0.000000
0.250000 0.000000 0.000000 0.000000 0.000000 0.000000 0.000000 0.000000 0.250000 0.000000 0.000000 0.000000 0.125000 0.125000 0.000000 0.000000 0.000000 0.250000 0.000000 0.000000
0.125000 0.000000 0.000000 0.000000 0.250000 0.000000 0.250000 0.000000 0.000000 0.375000 0.000000 0.000000 0.000000 0.000000 0.000000 0.000000 0.000000 0.000000 0.000000 0.000000
0.500000 0.000000 0.000000 0.000000 0.000000 0.000000 0.000000 0.125000 0.000000 0.000000 0.000000 0.000000 0.000000 0.250000 0.000000 0.000000 0.000000 0.125000 0.000000 0.000000
0.250000 0.000000 0.000000 0.250000 0.000000 0.000000 0.000000 0.000000 0.000000 0.250000 0.000000 0.000000 0.125000 0.000000 0.000000 0.125000 0.000000 0.000000 0.000000 0.000000
0.000000 0.000000 0.000000 0.000000 0.000000 0.125000 0.000000 0.250000 0.000000 0.125000 0.250000 0.000000 0.000000 0.250000 0.000000 0.000000 0.000000 0.000000 0.000000 0.000000
0.625000 0.000000 0.000000 0.000000 0.000000 0.000000 0.000000 0.125000 0.000000 0.000000 0.000000 0.000000 0.000000 0.000000 0.000000 0.250000 0.000000 0.000000 0.000000 0.000000
0.375000 0.000000 0.000000 0.000000 0.000000 0.250000 0.000000 0.000000 0.000000 0.000000 0.000000 0.000000 0.375000 0.000000 0.000000 0.000000 0.000000 0.000000 0.000000 0.000000
0.375000 0.000000 0.000000 0.000000 0.000000 0.000000 0.000000 0.250000 0.000000 0.000000 0.000000 0.000000 0.000000 0.000000 0.000000 0.000000 0.250000 0.000000 0.125000 0.000000
0.375000 0.000000 0.000000 0.000000 0.000000 0.000000 0.000000 0.000000 0.000000 0.000000 0.000000 0.000000 0.375000 0.000000 0.000000 0.000000 0.250000 0.000000 0.000000 0.000000
--------------------------------------------------------------------------------
--------------------------------------------------------------------------------
	Motif DZAAELEWLSNYVDDSLSDLPSYSNAKLAEIAPAP MEME-7 regular expression
--------------------------------------------------------------------------------
[DES][EQ][ALD]A[ES][LV]EWLS[NIK][YF][MV][DG][DE][SCG][LVY][SD][ADS][ILS][AP][SN][YE][DST][LN][ALQ][AKV][LFH][AQ][AEL][IMQ][AS][APG][AIT][APT]
--------------------------------------------------------------------------------
Time 46.36 secs.
********************************************************************************
********************************************************************************
MOTIF FPFNFMINSPVEHQGQSYGDQHLWHQVLGESNQQFNDHMMMGGSDAF MEME-8	width = 47 sites = 2 llr = 289 E-value = 3.1e-024
********************************************************************************
--------------------------------------------------------------------------------
	Motif FPFNFMINSPVEHQGQSYGDQHLWHQVLGESNQQFNDHMMMGGSDAF MEME-8 Description
--------------------------------------------------------------------------------
Simplified A :::::::::::::::::::::::::::::::::::::::::::::a:
pos.-specific C :::::::::::::::::::::::::::::::::::::::::::::::
probability D :::::::::::::::::::a::::::::::::::::a:::::::a::
matrix E :::::::::::a:::::::::::::::::a:::::::::::::::::
F 5:a:a:::::::::::::::::::::::::::::a:::::::::::a
G ::::::::::::::a:::a:::::::::a::::::::::::aa::::
H ::::::::::::a::::::::a::a::::::::::::a:::::::::
I 5:::::a::::::::::::::::::::::::::::::::::::::::
K :::::::::::::::::::::::::::::::::::::::::::::::
L :5::::::::::::::::::::a::::a:::::::::::::::::::
M :::::a::::::::::::::::::::::::::::::::aa5::::::
N :::5:::a:::::::::::::::::::::::a:::a:::::::::::
P :5:5:::::a:::::::::::::::::::::::::::::::::::::
Q :::::::::::::a:a::::a::::a::::::aa:::::::::::::
R :::::::::::::::::::::::5:::::::::::::::::::::::
S ::::::::a:::::::a:::::::::::::a::::::::::::a:::
T ::::::::::::::::::::::::::::::::::::::::5::::::
V ::::::::::a:::::::::::::::a::::::::::::::::::::
W :::::::::::::::::::::::5:::::::::::::::::::::::
Y :::::::::::::::::a:::::::::::::::::::::::::::::
bits 6.7
6.0 *
5.3 * **** * * * * * ** *** *
4.7 * * **** ** * * *** ** ********* * *
Relative 4.0 * * **** ****** ************* ************ * *
Entropy 3.3 * *********************************************
(208.2 bits) 2.7 ***********************************************
2.0 ***********************************************
1.3 ***********************************************
0.7 ***********************************************
0.0 -----------------------------------------------
Multilevel FLFNFMINSPVEHQGQSYGDQHLRHQVLGESNQQFNDHMMMGGSDAF
consensus IP P W T
sequence
--------------------------------------------------------------------------------
--------------------------------------------------------------------------------
	Motif FPFNFMINSPVEHQGQSYGDQHLWHQVLGESNQQFNDHMMMGGSDAF MEME-8 sites sorted by position p-value
--------------------------------------------------------------------------------
Sequence name Start P-value Site
------------- ----- --------- -----------------------------------------------
PeGATA24 37 6.42e-65 FHLAKDPPIL FPFNFMINSPVEHQGQSYGDQHLWHQVLGESNQQFNDHMMTGGSDAF PTPALFRPTI
PeGATA18 36 2.43e-62 AFHLLAKDPP ILFPFMINSPVEHQGQSYGDQHLRHQVLGESNQQFNDHMMMGGSDAF PTPAQFRPTI
--------------------------------------------------------------------------------
--------------------------------------------------------------------------------
	Motif FPFNFMINSPVEHQGQSYGDQHLWHQVLGESNQQFNDHMMMGGSDAF MEME-8 block diagrams
--------------------------------------------------------------------------------
SEQUENCE NAME POSITION P-VALUE MOTIF DIAGRAM
------------- ---------------- -------------
PeGATA24 6.4e-65 36_[8]_256
PeGATA18 2.4e-62 35_[8]_150
--------------------------------------------------------------------------------
--------------------------------------------------------------------------------
	Motif FPFNFMINSPVEHQGQSYGDQHLWHQVLGESNQQFNDHMMMGGSDAF MEME-8 in BLOCKS format
--------------------------------------------------------------------------------
BL MOTIF FPFNFMINSPVEHQGQSYGDQHLWHQVLGESNQQFNDHMMMGGSDAF width=47 seqs=2
PeGATA24 ( 37) FPFNFMINSPVEHQGQSYGDQHLWHQVLGESNQQFNDHMMTGGSDAF 1
PeGATA18 ( 36) ILFPFMINSPVEHQGQSYGDQHLRHQVLGESNQQFNDHMMMGGSDAF 1
//
--------------------------------------------------------------------------------
--------------------------------------------------------------------------------
	Motif FPFNFMINSPVEHQGQSYGDQHLWHQVLGESNQQFNDHMMMGGSDAF MEME-8 position-specific scoring matrix
--------------------------------------------------------------------------------
log-odds matrix: alength= 20 w= 47 n= 7196 bayes= 11.8126 E= 3.1e-024
-264 -213 -325 -326 402 -366 -230 352 -292 36 -31 -204 -397 -267 -341 -296 -162 59 -64 71
-179 -226 -198 -184 -25 -263 -169 76 -151 197 -51 -113 224 -111 -202 -194 -109 -44 -109 -90
-372 -265 -381 -398 505 -430 -296 -62 -386 -92 -169 -290 -440 -375 -438 -346 -316 -190 -85 81
-192 -269 -36 -118 -179 -175 -65 -105 -98 -215 -211 373 192 -77 -172 -127 -82 -175 -199 -132
-372 -265 -381 -398 505 -430 -296 -62 -386 -92 -169 -290 -440 -375 -438 -346 -316 -190 -85 81
-454 -376 -459 -470 -247 -490 -421 -76 -417 -130 512 -360 -535 -403 -497 -461 -337 -228 -250 -220
-305 -278 -343 -351 -114 -403 -347 486 -304 18 -42 -234 -454 -310 -377 -345 -175 143 -252 -164
-368 -338 -120 -291 -260 -292 -78 -163 -233 -332 -305 499 -405 -201 -316 -189 -175 -292 -250 -211
-147 -186 -188 -234 -199 -212 -218 -142 -190 -258 -226 -21 -303 -196 -248 279 124 -213 -245 -166
-182 -301 -216 -216 -225 -270 -226 -148 -193 -228 -259 -159 325 -175 -262 -201 -149 -205 -294 -236
-158 -185 -300 -289 -130 -342 -267 213 -278 -80 -117 -219 -368 -276 -311 -302 -96 374 -258 -203
-504 -581 -163 392 -493 -495 -419 -367 -431 -527 -508 -295 -618 -299 -517 -514 -436 -469 -492 -451
-329 -287 -168 -221 -89 -300 479 -185 -215 -221 -205 33 -355 -4 -160 -235 -178 -245 -135 71
-288 -325 -241 -82 -276 -359 -9 -178 -170 -207 -150 -105 -347 435 -190 -281 -206 -264 -220 -231
-236 -340 -206 -291 -324 348 -288 -265 -268 -396 -343 -109 -417 -303 -314 -252 -267 -312 -284 -271
-288 -325 -241 -82 -276 -359 -9 -178 -170 -207 -150 -105 -347 435 -190 -281 -206 -264 -220 -231
-147 -186 -188 -234 -199 -212 -218 -142 -190 -258 -226 -21 -303 -196 -248 279 124 -213 -245 -166
-255 -228 -231 -241 209 -293 13 -42 -209 -117 -139 -116 -346 -191 -247 -236 -178 -139 57 507
-236 -340 -206 -291 -324 348 -288 -265 -268 -396 -343 -109 -417 -303 -314 -252 -267 -312 -284 -271
-362 -394 418 -69 -314 -338 -235 -245 -313 -369 -357 21 -475 -271 -376 -323 -291 -320 -319 -255
-288 -325 -241 -82 -276 -359 -9 -178 -170 -207 -150 -105 -347 435 -190 -281 -206 -264 -220 -231
-329 -287 -168 -221 -89 -300 479 -185 -215 -221 -205 33 -355 -4 -160 -235 -178 -245 -135 71
-311 -268 -368 -326 -9 -397 -278 121 -288 341 28 -251 -393 -231 -312 -350 -197 -39 -164 -127
-340 -308 -287 -288 -77 -329 -162 -164 -77 -205 -242 -162 -400 -159 236 -322 -237 -250 553 -48
-329 -287 -168 -221 -89 -300 479 -185 -215 -221 -205 33 -355 -4 -160 -235 -178 -245 -135 71
-288 -325 -241 -82 -276 -359 -9 -178 -170 -207 -150 -105 -347 435 -190 -281 -206 -264 -220 -231
-158 -185 -300 -289 -130 -342 -267 213 -278 -80 -117 -219 -368 -276 -311 -302 -96 374 -258 -203
-311 -268 -368 -326 -9 -397 -278 121 -288 341 28 -251 -393 -231 -312 -350 -197 -39 -164 -127
-236 -340 -206 -291 -324 348 -288 -265 -268 -396 -343 -109 -417 -303 -314 -252 -267 -312 -284 -271
-504 -581 -163 392 -493 -495 -419 -367 -431 -527 -508 -295 -618 -299 -517 -514 -436 -469 -492 -451
-147 -186 -188 -234 -199 -212 -218 -142 -190 -258 -226 -21 -303 -196 -248 279 124 -213 -245 -166
-368 -338 -120 -291 -260 -292 -78 -163 -233 -332 -305 499 -405 -201 -316 -189 -175 -292 -250 -211
-288 -325 -241 -82 -276 -359 -9 -178 -170 -207 -150 -105 -347 435 -190 -281 -206 -264 -220 -231
-288 -325 -241 -82 -276 -359 -9 -178 -170 -207 -150 -105 -347 435 -190 -281 -206 -264 -220 -231
-372 -265 -381 -398 505 -430 -296 -62 -386 -92 -169 -290 -440 -375 -438 -346 -316 -190 -85 81
-368 -338 -120 -291 -260 -292 -78 -163 -233 -332 -305 499 -405 -201 -316 -189 -175 -292 -250 -211
-362 -394 418 -69 -314 -338 -235 -245 -313 -369 -357 21 -475 -271 -376 -323 -291 -320 -319 -255
-329 -287 -168 -221 -89 -300 479 -185 -215 -221 -205 33 -355 -4 -160 -235 -178 -245 -135 71
-454 -376 -459 -470 -247 -490 -421 -76 -417 -130 512 -360 -535 -403 -497 -461 -337 -228 -250 -220
-454 -376 -459 -470 -247 -490 -421 -76 -417 -130 512 -360 -535 -403 -497 -461 -337 -228 -250 -220
-161 -163 -197 -186 -60 -254 -157 112 -136 -18 348 -52 -298 -105 -205 -57 251 7 -124 -74
-236 -340 -206 -291 -324 348 -288 -265 -268 -396 -343 -109 -417 -303 -314 -252 -267 -312 -284 -271
-236 -340 -206 -291 -324 348 -288 -265 -268 -396 -343 -109 -417 -303 -314 -252 -267 -312 -284 -271
-147 -186 -188 -234 -199 -212 -218 -142 -190 -258 -226 -21 -303 -196 -248 279 124 -213 -245 -166
-362 -394 418 -69 -314 -338 -235 -245 -313 -369 -357 21 -475 -271 -376 -323 -291 -320 -319 -255
252 -104 -239 -221 -171 -131 -253 -63 -221 -186 -167 -146 -327 -210 -276 -80 -90 -44 -223 -185
-372 -265 -381 -398 505 -430 -296 -62 -386 -92 -169 -290 -440 -375 -438 -346 -316 -190 -85 81
--------------------------------------------------------------------------------
--------------------------------------------------------------------------------
	Motif FPFNFMINSPVEHQGQSYGDQHLWHQVLGESNQQFNDHMMMGGSDAF MEME-8 position-specific probability matrix
--------------------------------------------------------------------------------
letter-probability matrix: alength= 20 w= 47 nsites= 2 E= 3.1e-024
0.000000 0.000000 0.000000 0.000000 0.500000 0.000000 0.000000 0.500000 0.000000 0.000000 0.000000 0.000000 0.000000 0.000000 0.000000 0.000000 0.000000 0.000000 0.000000 0.000000
0.000000 0.000000 0.000000 0.000000 0.000000 0.000000 0.000000 0.000000 0.000000 0.500000 0.000000 0.000000 0.500000 0.000000 0.000000 0.000000 0.000000 0.000000 0.000000 0.000000
0.000000 0.000000 0.000000 0.000000 1.000000 0.000000 0.000000 0.000000 0.000000 0.000000 0.000000 0.000000 0.000000 0.000000 0.000000 0.000000 0.000000 0.000000 0.000000 0.000000
0.000000 0.000000 0.000000 0.000000 0.000000 0.000000 0.000000 0.000000 0.000000 0.000000 0.000000 0.500000 0.500000 0.000000 0.000000 0.000000 0.000000 0.000000 0.000000 0.000000
0.000000 0.000000 0.000000 0.000000 1.000000 0.000000 0.000000 0.000000 0.000000 0.000000 0.000000 0.000000 0.000000 0.000000 0.000000 0.000000 0.000000 0.000000 0.000000 0.000000
0.000000 0.000000 0.000000 0.000000 0.000000 0.000000 0.000000 0.000000 0.000000 0.000000 1.000000 0.000000 0.000000 0.000000 0.000000 0.000000 0.000000 0.000000 0.000000 0.000000
0.000000 0.000000 0.000000 0.000000 0.000000 0.000000 0.000000 1.000000 0.000000 0.000000 0.000000 0.000000 0.000000 0.000000 0.000000 0.000000 0.000000 0.000000 0.000000 0.000000
0.000000 0.000000 0.000000 0.000000 0.000000 0.000000 0.000000 0.000000 0.000000 0.000000 0.000000 1.000000 0.000000 0.000000 0.000000 0.000000 0.000000 0.000000 0.000000 0.000000
0.000000 0.000000 0.000000 0.000000 0.000000 0.000000 0.000000 0.000000 0.000000 0.000000 0.000000 0.000000 0.000000 0.000000 0.000000 1.000000 0.000000 0.000000 0.000000 0.000000
0.000000 0.000000 0.000000 0.000000 0.000000 0.000000 0.000000 0.000000 0.000000 0.000000 0.000000 0.000000 1.000000 0.000000 0.000000 0.000000 0.000000 0.000000 0.000000 0.000000
0.000000 0.000000 0.000000 0.000000 0.000000 0.000000 0.000000 0.000000 0.000000 0.000000 0.000000 0.000000 0.000000 0.000000 0.000000 0.000000 0.000000 1.000000 0.000000 0.000000
0.000000 0.000000 0.000000 1.000000 0.000000 0.000000 0.000000 0.000000 0.000000 0.000000 0.000000 0.000000 0.000000 0.000000 0.000000 0.000000 0.000000 0.000000 0.000000 0.000000
0.000000 0.000000 0.000000 0.000000 0.000000 0.000000 1.000000 0.000000 0.000000 0.000000 0.000000 0.000000 0.000000 0.000000 0.000000 0.000000 0.000000 0.000000 0.000000 0.000000
0.000000 0.000000 0.000000 0.000000 0.000000 0.000000 0.000000 0.000000 0.000000 0.000000 0.000000 0.000000 0.000000 1.000000 0.000000 0.000000 0.000000 0.000000 0.000000 0.000000
0.000000 0.000000 0.000000 0.000000 0.000000 1.000000 0.000000 0.000000 0.000000 0.000000 0.000000 0.000000 0.000000 0.000000 0.000000 0.000000 0.000000 0.000000 0.000000 0.000000
0.000000 0.000000 0.000000 0.000000 0.000000 0.000000 0.000000 0.000000 0.000000 0.000000 0.000000 0.000000 0.000000 1.000000 0.000000 0.000000 0.000000 0.000000 0.000000 0.000000
0.000000 0.000000 0.000000 0.000000 0.000000 0.000000 0.000000 0.000000 0.000000 0.000000 0.000000 0.000000 0.000000 0.000000 0.000000 1.000000 0.000000 0.000000 0.000000 0.000000
0.000000 0.000000 0.000000 0.000000 0.000000 0.000000 0.000000 0.000000 0.000000 0.000000 0.000000 0.000000 0.000000 0.000000 0.000000 0.000000 0.000000 0.000000 0.000000 1.000000
0.000000 0.000000 0.000000 0.000000 0.000000 1.000000 0.000000 0.000000 0.000000 0.000000 0.000000 0.000000 0.000000 0.000000 0.000000 0.000000 0.000000 0.000000 0.000000 0.000000
0.000000 0.000000 1.000000 0.000000 0.000000 0.000000 0.000000 0.000000 0.000000 0.000000 0.000000 0.000000 0.000000 0.000000 0.000000 0.000000 0.000000 0.000000 0.000000 0.000000
0.000000 0.000000 0.000000 0.000000 0.000000 0.000000 0.000000 0.000000 0.000000 0.000000 0.000000 0.000000 0.000000 1.000000 0.000000 0.000000 0.000000 0.000000 0.000000 0.000000
0.000000 0.000000 0.000000 0.000000 0.000000 0.000000 1.000000 0.000000 0.000000 0.000000 0.000000 0.000000 0.000000 0.000000 0.000000 0.000000 0.000000 0.000000 0.000000 0.000000
0.000000 0.000000 0.000000 0.000000 0.000000 0.000000 0.000000 0.000000 0.000000 1.000000 0.000000 0.000000 0.000000 0.000000 0.000000 0.000000 0.000000 0.000000 0.000000 0.000000
0.000000 0.000000 0.000000 0.000000 0.000000 0.000000 0.000000 0.000000 0.000000 0.000000 0.000000 0.000000 0.000000 0.000000 0.500000 0.000000 0.000000 0.000000 0.500000 0.000000
0.000000 0.000000 0.000000 0.000000 0.000000 0.000000 1.000000 0.000000 0.000000 0.000000 0.000000 0.000000 0.000000 0.000000 0.000000 0.000000 0.000000 0.000000 0.000000 0.000000
0.000000 0.000000 0.000000 0.000000 0.000000 0.000000 0.000000 0.000000 0.000000 0.000000 0.000000 0.000000 0.000000 1.000000 0.000000 0.000000 0.000000 0.000000 0.000000 0.000000
0.000000 0.000000 0.000000 0.000000 0.000000 0.000000 0.000000 0.000000 0.000000 0.000000 0.000000 0.000000 0.000000 0.000000 0.000000 0.000000 0.000000 1.000000 0.000000 0.000000
0.000000 0.000000 0.000000 0.000000 0.000000 0.000000 0.000000 0.000000 0.000000 1.000000 0.000000 0.000000 0.000000 0.000000 0.000000 0.000000 0.000000 0.000000 0.000000 0.000000
0.000000 0.000000 0.000000 0.000000 0.000000 1.000000 0.000000 0.000000 0.000000 0.000000 0.000000 0.000000 0.000000 0.000000 0.000000 0.000000 0.000000 0.000000 0.000000 0.000000
0.000000 0.000000 0.000000 1.000000 0.000000 0.000000 0.000000 0.000000 0.000000 0.000000 0.000000 0.000000 0.000000 0.000000 0.000000 0.000000 0.000000 0.000000 0.000000 0.000000
0.000000 0.000000 0.000000 0.000000 0.000000 0.000000 0.000000 0.000000 0.000000 0.000000 0.000000 0.000000 0.000000 0.000000 0.000000 1.000000 0.000000 0.000000 0.000000 0.000000
0.000000 0.000000 0.000000 0.000000 0.000000 0.000000 0.000000 0.000000 0.000000 0.000000 0.000000 1.000000 0.000000 0.000000 0.000000 0.000000 0.000000 0.000000 0.000000 0.000000
0.000000 0.000000 0.000000 0.000000 0.000000 0.000000 0.000000 0.000000 0.000000 0.000000 0.000000 0.000000 0.000000 1.000000 0.000000 0.000000 0.000000 0.000000 0.000000 0.000000
0.000000 0.000000 0.000000 0.000000 0.000000 0.000000 0.000000 0.000000 0.000000 0.000000 0.000000 0.000000 0.000000 1.000000 0.000000 0.000000 0.000000 0.000000 0.000000 0.000000
0.000000 0.000000 0.000000 0.000000 1.000000 0.000000 0.000000 0.000000 0.000000 0.000000 0.000000 0.000000 0.000000 0.000000 0.000000 0.000000 0.000000 0.000000 0.000000 0.000000
0.000000 0.000000 0.000000 0.000000 0.000000 0.000000 0.000000 0.000000 0.000000 0.000000 0.000000 1.000000 0.000000 0.000000 0.000000 0.000000 0.000000 0.000000 0.000000 0.000000
0.000000 0.000000 1.000000 0.000000 0.000000 0.000000 0.000000 0.000000 0.000000 0.000000 0.000000 0.000000 0.000000 0.000000 0.000000 0.000000 0.000000 0.000000 0.000000 0.000000
0.000000 0.000000 0.000000 0.000000 0.000000 0.000000 1.000000 0.000000 0.000000 0.000000 0.000000 0.000000 0.000000 0.000000 0.000000 0.000000 0.000000 0.000000 0.000000 0.000000
0.000000 0.000000 0.000000 0.000000 0.000000 0.000000 0.000000 0.000000 0.000000 0.000000 1.000000 0.000000 0.000000 0.000000 0.000000 0.000000 0.000000 0.000000 0.000000 0.000000
0.000000 0.000000 0.000000 0.000000 0.000000 0.000000 0.000000 0.000000 0.000000 0.000000 1.000000 0.000000 0.000000 0.000000 0.000000 0.000000 0.000000 0.000000 0.000000 0.000000
0.000000 0.000000 0.000000 0.000000 0.000000 0.000000 0.000000 0.000000 0.000000 0.000000 0.500000 0.000000 0.000000 0.000000 0.000000 0.000000 0.500000 0.000000 0.000000 0.000000
0.000000 0.000000 0.000000 0.000000 0.000000 1.000000 0.000000 0.000000 0.000000 0.000000 0.000000 0.000000 0.000000 0.000000 0.000000 0.000000 0.000000 0.000000 0.000000 0.000000
0.000000 0.000000 0.000000 0.000000 0.000000 1.000000 0.000000 0.000000 0.000000 0.000000 0.000000 0.000000 0.000000 0.000000 0.000000 0.000000 0.000000 0.000000 0.000000 0.000000
0.000000 0.000000 0.000000 0.000000 0.000000 0.000000 0.000000 0.000000 0.000000 0.000000 0.000000 0.000000 0.000000 0.000000 0.000000 1.000000 0.000000 0.000000 0.000000 0.000000
0.000000 0.000000 1.000000 0.000000 0.000000 0.000000 0.000000 0.000000 0.000000 0.000000 0.000000 0.000000 0.000000 0.000000 0.000000 0.000000 0.000000 0.000000 0.000000 0.000000
1.000000 0.000000 0.000000 0.000000 0.000000 0.000000 0.000000 0.000000 0.000000 0.000000 0.000000 0.000000 0.000000 0.000000 0.000000 0.000000 0.000000 0.000000 0.000000 0.000000
0.000000 0.000000 0.000000 0.000000 1.000000 0.000000 0.000000 0.000000 0.000000 0.000000 0.000000 0.000000 0.000000 0.000000 0.000000 0.000000 0.000000 0.000000 0.000000 0.000000
--------------------------------------------------------------------------------
--------------------------------------------------------------------------------
	Motif FPFNFMINSPVEHQGQSYGDQHLWHQVLGESNQQFNDHMMMGGSDAF MEME-8 regular expression
--------------------------------------------------------------------------------
[FI][LP]F[NP]FMINSPVEHQGQSYGDQHL[RW]HQVLGESNQQFNDHMM[MT]GGSDAF
--------------------------------------------------------------------------------
Time 51.85 secs.
********************************************************************************
********************************************************************************
MOTIF NTLTLSFQGEVYVFESVPPEKRLNF MEME-9	width = 25 sites = 4 llr = 256 E-value = 2.7e-023
********************************************************************************
--------------------------------------------------------------------------------
	Motif NTLTLSFQGEVYVFESVPPEKRLNF MEME-9 Description
--------------------------------------------------------------------------------
Simplified A ::::::::::::::::::3::::3:
pos.-specific C :::::::::::::::::::::::::
probability D ::::::::::::::3::::::::::
matrix E 3::::::::a::::8::::8:::::
F ::::::8::::::a::::::::::5
G ::::::::a::::::::::::::::
H :::::::::::::::::::::::::
I :::::::::::::::::::::::::
K ::::::::::::::::::::a:3::
L ::a:a3:::::::::::::::35::
M :::::::::::::::::::::::::
N 8::::::::::::::::::::::5:
P :::::::::::::::3:55::::::
Q :5:::::a:::::::::::3::3::
R :::::::::::::::::::::5:::
S :::::5:::::::::8:3:::::3:
T :5:a:::::::::::::3:::::::
V :::::3::::a:a:::a:3::3::5
W :::::::::::::::::::::::::
Y ::::::3::::a:::::::::::::
bits 6.7
6.0 *
5.3 * *
4.7 * ** * *
Relative 4.0 * *** ******** * * *
Entropy 3.3 ***** ********* * ** *
(92.4 bits) 2.7 ***** *********** ******
2.0 *************************
1.3 *************************
0.7 *************************
0.0 -------------------------
Multilevel NQLTLSFQGEVYVFESVPPEKRLNF
consensus ET LY DP SAQ LKAV
sequence V TV VQS
--------------------------------------------------------------------------------
--------------------------------------------------------------------------------
	Motif NTLTLSFQGEVYVFESVPPEKRLNF MEME-9 sites sorted by position p-value
--------------------------------------------------------------------------------
Sequence name Start P-value Site
------------- ----- --------- -------------------------
PeGATA15 98 2.16e-31 EARGVPHVGS NTLTLSFQGEVYVFESVPVEKRLNF PHRVASLMRF
PeGATA4 66 1.01e-29 EAGGVPHIGS NTLTLSFQGEVYVFESVSAEKRLNF PHRVASLMRF
PeGATA23 67 2.11e-28 APVTALPGSL NQLTLLFQGEVYVFESVTPEKLKSV FQVQTVLLLL
PeGATA14 33 3.98e-23 AAEALLSAAS EQLTLVYQGEVYVFDPVPPQKVQAV LLVLGGCEVP
--------------------------------------------------------------------------------
--------------------------------------------------------------------------------
	Motif NTLTLSFQGEVYVFESVPPEKRLNF MEME-9 block diagrams
--------------------------------------------------------------------------------
SEQUENCE NAME POSITION P-VALUE MOTIF DIAGRAM
------------- ---------------- -------------
PeGATA15 2.2e-31 97_[9]_349
PeGATA4 1e-29 65_[9]_214
PeGATA23 2.1e-28 66_[9]_254
PeGATA14 4e-23 32_[9]_202
--------------------------------------------------------------------------------
--------------------------------------------------------------------------------
	Motif NTLTLSFQGEVYVFESVPPEKRLNF MEME-9 in BLOCKS format
--------------------------------------------------------------------------------
BL MOTIF NTLTLSFQGEVYVFESVPPEKRLNF width=25 seqs=4
PeGATA15 ( 98) NTLTLSFQGEVYVFESVPVEKRLNF 1
PeGATA4 ( 66) NTLTLSFQGEVYVFESVSAEKRLNF 1
PeGATA23 ( 67) NQLTLLFQGEVYVFESVTPEKLKSV 1
PeGATA14 ( 33) EQLTLVYQGEVYVFDPVPPQKVQAV 1
//
--------------------------------------------------------------------------------
--------------------------------------------------------------------------------
	Motif NTLTLSFQGEVYVFESVPPEKRLNF MEME-9 position-specific scoring matrix
--------------------------------------------------------------------------------
log-odds matrix: alength= 20 w= 25 n= 7878 bayes= 10.9429 E= 2.7e-023
-314 -352 -53 55 -276 -242 -89 -187 -163 -330 -303 476 -376 -139 -268 -170 -156 -293 -277 -206
-195 -255 -127 -84 -204 -246 -110 -87 -59 -204 -163 -17 -320 307 -140 -104 293 -153 -232 -158
-371 -315 -434 -388 -54 -453 -332 65 -353 355 -3 -313 -446 -281 -364 -410 -253 -91 -222 -182
-262 -251 -294 -345 -258 -340 -296 -102 -270 -295 -214 -95 -412 -247 -324 -71 413 -167 -292 -264
-371 -315 -434 -388 -54 -453 -332 65 -353 355 -3 -313 -446 -281 -364 -410 -253 -91 -222 -182
-128 -153 -240 -206 -36 -248 -177 145 -168 137 -23 -97 -316 -152 -228 160 2 184 -139 -59
-393 -279 -395 -410 496 -449 -218 -95 -395 -122 -195 -283 -458 -368 -434 -358 -333 -219 -57 244
-324 -348 -308 -115 -316 -411 -27 -216 -234 -234 -169 -145 -385 444 -232 -323 -250 -305 -243 -279
-266 -369 -235 -326 -356 353 -317 -300 -300 -433 -374 -138 -450 -338 -342 -282 -303 -347 -308 -301
-543 -599 -184 393 -517 -524 -449 -388 -500 -562 -541 -324 -672 -336 -567 -558 -477 -501 -511 -482
-186 -211 -341 -335 -180 -386 -306 158 -329 -131 -165 -266 -408 -328 -350 -348 -128 391 -313 -268
-378 -326 -351 -373 118 -394 -93 -158 -338 -221 -250 -224 -450 -301 -360 -352 -298 -256 -21 546
-186 -211 -341 -335 -180 -386 -306 158 -329 -131 -165 -266 -408 -328 -350 -348 -128 391 -313 -268
-400 -281 -407 -427 511 -457 -345 -90 -420 -114 -194 -321 -464 -412 -472 -368 -352 -219 -116 47
-437 -590 -14 385 -495 -458 -383 -353 -343 -493 -469 -248 -551 -230 -473 -453 -381 -432 -495 -435
-169 -206 -218 -261 -243 -242 -253 -185 -221 -293 -258 -55 52 -223 -281 269 89 -246 -286 -214
-186 -211 -341 -335 -180 -386 -306 158 -329 -131 -165 -266 -408 -328 -350 -348 -128 391 -313 -268
-163 -263 -201 -205 -230 -251 -216 -138 -178 -235 -236 -105 272 -162 -254 48 147 -190 -295 -228
-3 -253 -233 -220 -199 -257 -230 -65 -198 -192 -205 -159 284 -177 -267 -183 -125 101 -280 -215
-373 -563 -85 378 -455 -415 -327 -314 -248 -431 -405 -208 -482 34 -380 -389 -316 -376 -462 -382
-414 -401 -422 -393 -435 -458 -346 -252 403 -415 -376 -244 -501 -321 -76 -450 -325 -404 -346 -358
-203 -204 -248 -198 -67 -289 -152 103 -61 131 -48 -110 -339 -112 246 -224 -95 158 -153 -87
-207 -284 -146 -78 -137 -257 -93 -14 168 229 -87 -33 -309 195 -32 -182 -93 -115 -191 -109
18 -248 -74 -147 -232 -185 -104 -149 -131 -268 -238 421 -323 -119 -226 62 -68 -205 -258 -173
-262 -223 -389 -368 401 -385 -251 140 -336 -19 -63 -249 -434 -301 -375 -326 -165 272 -127 33
--------------------------------------------------------------------------------
--------------------------------------------------------------------------------
	Motif NTLTLSFQGEVYVFESVPPEKRLNF MEME-9 position-specific probability matrix
--------------------------------------------------------------------------------
letter-probability matrix: alength= 20 w= 25 nsites= 4 E= 2.7e-023
0.000000 0.000000 0.000000 0.250000 0.000000 0.000000 0.000000 0.000000 0.000000 0.000000 0.000000 0.750000 0.000000 0.000000 0.000000 0.000000 0.000000 0.000000 0.000000 0.000000
0.000000 0.000000 0.000000 0.000000 0.000000 0.000000 0.000000 0.000000 0.000000 0.000000 0.000000 0.000000 0.000000 0.500000 0.000000 0.000000 0.500000 0.000000 0.000000 0.000000
0.000000 0.000000 0.000000 0.000000 0.000000 0.000000 0.000000 0.000000 0.000000 1.000000 0.000000 0.000000 0.000000 0.000000 0.000000 0.000000 0.000000 0.000000 0.000000 0.000000
0.000000 0.000000 0.000000 0.000000 0.000000 0.000000 0.000000 0.000000 0.000000 0.000000 0.000000 0.000000 0.000000 0.000000 0.000000 0.000000 1.000000 0.000000 0.000000 0.000000
0.000000 0.000000 0.000000 0.000000 0.000000 0.000000 0.000000 0.000000 0.000000 1.000000 0.000000 0.000000 0.000000 0.000000 0.000000 0.000000 0.000000 0.000000 0.000000 0.000000
0.000000 0.000000 0.000000 0.000000 0.000000 0.000000 0.000000 0.000000 0.000000 0.250000 0.000000 0.000000 0.000000 0.000000 0.000000 0.500000 0.000000 0.250000 0.000000 0.000000
0.000000 0.000000 0.000000 0.000000 0.750000 0.000000 0.000000 0.000000 0.000000 0.000000 0.000000 0.000000 0.000000 0.000000 0.000000 0.000000 0.000000 0.000000 0.000000 0.250000
0.000000 0.000000 0.000000 0.000000 0.000000 0.000000 0.000000 0.000000 0.000000 0.000000 0.000000 0.000000 0.000000 1.000000 0.000000 0.000000 0.000000 0.000000 0.000000 0.000000
0.000000 0.000000 0.000000 0.000000 0.000000 1.000000 0.000000 0.000000 0.000000 0.000000 0.000000 0.000000 0.000000 0.000000 0.000000 0.000000 0.000000 0.000000 0.000000 0.000000
0.000000 0.000000 0.000000 1.000000 0.000000 0.000000 0.000000 0.000000 0.000000 0.000000 0.000000 0.000000 0.000000 0.000000 0.000000 0.000000 0.000000 0.000000 0.000000 0.000000
0.000000 0.000000 0.000000 0.000000 0.000000 0.000000 0.000000 0.000000 0.000000 0.000000 0.000000 0.000000 0.000000 0.000000 0.000000 0.000000 0.000000 1.000000 0.000000 0.000000
0.000000 0.000000 0.000000 0.000000 0.000000 0.000000 0.000000 0.000000 0.000000 0.000000 0.000000 0.000000 0.000000 0.000000 0.000000 0.000000 0.000000 0.000000 0.000000 1.000000
0.000000 0.000000 0.000000 0.000000 0.000000 0.000000 0.000000 0.000000 0.000000 0.000000 0.000000 0.000000 0.000000 0.000000 0.000000 0.000000 0.000000 1.000000 0.000000 0.000000
0.000000 0.000000 0.000000 0.000000 1.000000 0.000000 0.000000 0.000000 0.000000 0.000000 0.000000 0.000000 0.000000 0.000000 0.000000 0.000000 0.000000 0.000000 0.000000 0.000000
0.000000 0.000000 0.250000 0.750000 0.000000 0.000000 0.000000 0.000000 0.000000 0.000000 0.000000 0.000000 0.000000 0.000000 0.000000 0.000000 0.000000 0.000000 0.000000 0.000000
0.000000 0.000000 0.000000 0.000000 0.000000 0.000000 0.000000 0.000000 0.000000 0.000000 0.000000 0.000000 0.250000 0.000000 0.000000 0.750000 0.000000 0.000000 0.000000 0.000000
0.000000 0.000000 0.000000 0.000000 0.000000 0.000000 0.000000 0.000000 0.000000 0.000000 0.000000 0.000000 0.000000 0.000000 0.000000 0.000000 0.000000 1.000000 0.000000 0.000000
0.000000 0.000000 0.000000 0.000000 0.000000 0.000000 0.000000 0.000000 0.000000 0.000000 0.000000 0.000000 0.500000 0.000000 0.000000 0.250000 0.250000 0.000000 0.000000 0.000000
0.250000 0.000000 0.000000 0.000000 0.000000 0.000000 0.000000 0.000000 0.000000 0.000000 0.000000 0.000000 0.500000 0.000000 0.000000 0.000000 0.000000 0.250000 0.000000 0.000000
0.000000 0.000000 0.000000 0.750000 0.000000 0.000000 0.000000 0.000000 0.000000 0.000000 0.000000 0.000000 0.000000 0.250000 0.000000 0.000000 0.000000 0.000000 0.000000 0.000000
0.000000 0.000000 0.000000 0.000000 0.000000 0.000000 0.000000 0.000000 1.000000 0.000000 0.000000 0.000000 0.000000 0.000000 0.000000 0.000000 0.000000 0.000000 0.000000 0.000000
0.000000 0.000000 0.000000 0.000000 0.000000 0.000000 0.000000 0.000000 0.000000 0.250000 0.000000 0.000000 0.000000 0.000000 0.500000 0.000000 0.000000 0.250000 0.000000 0.000000
0.000000 0.000000 0.000000 0.000000 0.000000 0.000000 0.000000 0.000000 0.250000 0.500000 0.000000 0.000000 0.000000 0.250000 0.000000 0.000000 0.000000 0.000000 0.000000 0.000000
0.250000 0.000000 0.000000 0.000000 0.000000 0.000000 0.000000 0.000000 0.000000 0.000000 0.000000 0.500000 0.000000 0.000000 0.000000 0.250000 0.000000 0.000000 0.000000 0.000000
0.000000 0.000000 0.000000 0.000000 0.500000 0.000000 0.000000 0.000000 0.000000 0.000000 0.000000 0.000000 0.000000 0.000000 0.000000 0.000000 0.000000 0.500000 0.000000 0.000000
--------------------------------------------------------------------------------
--------------------------------------------------------------------------------
	Motif NTLTLSFQGEVYVFESVPPEKRLNF MEME-9 regular expression
--------------------------------------------------------------------------------
[NE][QT]LTL[SLV][FY]QGEVYVF[ED][SP]V[PST][PAV][EQ]K[RLV][LKQ][NAS][FV]
--------------------------------------------------------------------------------
Time 57.30 secs.
********************************************************************************
********************************************************************************
MOTIF HFLVEDLLDLPEDDEEDEEV MEME-10	width = 20 sites = 9 llr = 353 E-value = 1.2e-027
********************************************************************************
--------------------------------------------------------------------------------
	Motif HFLVEDLLDLPEDDEEDEEV MEME-10 Description
--------------------------------------------------------------------------------
Simplified A :::2:::::::::::2::11
pos.-specific C :::::::::::::3::::::
probability D :1::47::6:::36:2611:
matrix E ::::612:::331173234:
F 17:::::::1::1:::::::
G 3::::::::::::::::2:3
H 4:1:::::::::::::::::
I :::1::::2:::::::::::
K :::::::::::32:1::3::
L 1:3:::8a:9::2:::::21
M ::::::::::::::::::::
N ::::::::::::::::::::
P ::::::::::7:::::::::
Q ::::::::::::::::2:::
R ::::::::::::::1:::::
S ::3::2::::::::1:::::
T ::::::::::::::::::::
V ::27::::2::::::2::14
W :2::::::::::::::::::
Y :::::::::::3::::::::
bits 6.7
6
5.3
4.7
Relative 4.0 * *
Entropy 3.3 * * **** * *
(56.6 bits) 2.7 ** ********* ** *
2.0 ********************
1.3 ********************
0.7 ********************
0.0 --------------------
Multilevel HFLVEDLLDLPEDDEEDEEV
consensus GWSADSE I EKKC AEKLG
sequence V V YL DQG
V
--------------------------------------------------------------------------------
--------------------------------------------------------------------------------
	Motif HFLVEDLLDLPEDDEEDEEV MEME-10 sites sorted by position p-value
--------------------------------------------------------------------------------
Sequence name Start P-value Site
------------- ----- --------- --------------------
PeGATA31 25 1.13e-21 GDKKGAASGD HFVVDDLLVLPYDDEEEGEG EAGPSPEEEY
PeGATA10 28 1.13e-21 RDKKGAACGD HFVVDDLLVLPYDDEEEGEG EAAGAGTLAG
PeGATA25 104 1.56e-19 AERGVGLLGE GFSVEDLLDLEELCEVDKEV GELCEAAPAA
PeGATA1 6 3.77e-18 MAERE GFSVEDLLDLEEFCEADKDG AEEHEGEEAP
PeGATA30 24 4.63e-18 KKEAGAGAGD LFLVDDLLDLPYDEEEDEAA GLDGAYSAGA
PeGATA21 41 5.68e-18 VERGVGLLGE GFSVEELLDLEELCEVDKEV DELCEAAPAA
PeGATA6 301 1.23e-15 EPPLLLLDQK HWLAESELILPKKDKDQELV RQQEREQEED
PeGATA11 114 1.73e-15 EPPLLLLDQK HWLAESELILPKKDRDQELV QQQEREQEEE
PeGATA2 25 4.00e-14 SLLEATCGDL FDHIDDLLDFPKEDSADDVL LLDAPAPGSP
--------------------------------------------------------------------------------
--------------------------------------------------------------------------------
	Motif HFLVEDLLDLPEDDEEDEEV MEME-10 block diagrams
--------------------------------------------------------------------------------
SEQUENCE NAME POSITION P-VALUE MOTIF DIAGRAM
------------- ---------------- -------------
PeGATA31 1.1e-21 24_[10]_287
PeGATA10 1.1e-21 27_[10]_330
PeGATA25 1.6e-19 103_[10]_292
PeGATA1 3.8e-18 5_[10]_229
PeGATA30 4.6e-18 23_[10]_346
PeGATA21 5.7e-18 40_[10]_250
PeGATA6 1.2e-15 300_[10]_180
PeGATA11 1.7e-15 113_[10]_183
PeGATA2 4e-14 24_[10]_360
--------------------------------------------------------------------------------
--------------------------------------------------------------------------------
	Motif HFLVEDLLDLPEDDEEDEEV MEME-10 in BLOCKS format
--------------------------------------------------------------------------------
BL MOTIF HFLVEDLLDLPEDDEEDEEV width=20 seqs=9
PeGATA31 ( 25) HFVVDDLLVLPYDDEEEGEG 1
PeGATA10 ( 28) HFVVDDLLVLPYDDEEEGEG 1
PeGATA25 ( 104) GFSVEDLLDLEELCEVDKEV 1
PeGATA1 ( 6) GFSVEDLLDLEEFCEADKDG 1
PeGATA30 ( 24) LFLVDDLLDLPYDEEEDEAA 1
PeGATA21 ( 41) GFSVEELLDLEELCEVDKEV 1
PeGATA6 ( 301) HWLAESELILPKKDKDQELV 1
PeGATA11 ( 114) HWLAESELILPKKDRDQELV 1
PeGATA2 ( 25) FDHIDDLLDFPKEDSADDVL 1
//
--------------------------------------------------------------------------------
--------------------------------------------------------------------------------
	Motif HFLVEDLLDLPEDDEEDEEV MEME-10 position-specific scoring matrix
--------------------------------------------------------------------------------
log-odds matrix: alength= 20 w= 20 n= 8033 bayes= 9.1012 E= 1.2e-027
-336 -313 -299 -321 198 158 398 -76 -290 44 -180 -121 -452 -173 -297 -312 -219 -173 -98 86
-449 -329 11 -462 487 -491 -260 -144 -443 -170 -244 -315 -508 -405 -478 -408 -380 -268 336 93
-198 -188 -295 -254 -55 -296 156 93 -210 193 -44 -149 -370 -191 -265 125 -89 189 -152 -77
-31 -224 -355 -348 -205 -414 -318 205 -345 -159 -188 -283 -421 -344 -363 -370 -138 376 -337 -305
-297 -640 295 305 -490 -359 -291 -307 -177 -391 -367 -144 -400 -87 -353 -321 -256 -329 -510 -373
-364 -429 401 24 -352 -330 -240 -281 -285 -397 -383 10 -474 -235 -382 -38 -282 -348 -362 -281
-390 -361 -330 97 -112 -466 -351 7 -329 340 -58 -303 -472 -274 -374 -419 -281 -144 -273 -227
-462 -400 -514 -480 -135 -524 -415 -20 -447 368 -85 -401 -524 -369 -452 -501 -343 -182 -302 -269
-354 -304 328 -368 -227 -501 -457 330 -440 -151 -194 -308 -570 -422 -516 -457 -245 220 -406 -305
-414 -352 -487 -431 140 -513 -365 38 -400 352 -24 -358 -487 -316 -404 -457 -292 -128 -242 -191
-266 -405 -204 177 -332 -356 -305 -247 -253 -324 -349 -218 302 -214 -345 -285 -235 -298 -399 -338
-289 -429 -115 219 -231 -321 -172 -217 234 -291 -269 -85 -392 -75 -114 -260 -188 -274 -275 370
-180 -323 226 95 147 -231 -100 -106 163 102 -164 0 -295 -22 -127 -146 -78 -166 -231 -120
-336 273 367 64 -363 -281 -221 -297 -239 -404 -390 18 -442 -202 -352 -258 -240 -354 -386 -277
-265 -433 -84 309 -326 -310 -174 -212 108 -289 -260 -81 -371 -61 55 -10 -171 -263 -325 -226
48 -526 205 249 -393 -338 -251 -243 -144 -336 -308 -132 -376 -71 -296 -283 -213 163 -426 -305
-296 -592 331 209 -458 -353 -278 -295 -176 -383 -358 -116 -400 212 -343 -313 -250 -322 -476 -351
-270 -488 131 239 -369 108 -208 -256 219 -338 -309 -51 -372 -77 -258 -245 -191 -293 -396 -269
-36 -400 121 265 -267 -305 -197 -135 -109 115 -222 -95 -350 -60 -235 -235 -157 73 -319 -215
-16 -210 -381 -349 -130 166 -293 67 -317 63 -115 -226 -411 -283 -355 -243 -131 291 -231 -165
--------------------------------------------------------------------------------
--------------------------------------------------------------------------------
	Motif HFLVEDLLDLPEDDEEDEEV MEME-10 position-specific probability matrix
--------------------------------------------------------------------------------
letter-probability matrix: alength= 20 w= 20 nsites= 9 E= 1.2e-027
0.000000 0.000000 0.000000 0.000000 0.111111 0.333333 0.444444 0.000000 0.000000 0.111111 0.000000 0.000000 0.000000 0.000000 0.000000 0.000000 0.000000 0.000000 0.000000 0.000000
0.000000 0.000000 0.111111 0.000000 0.666667 0.000000 0.000000 0.000000 0.000000 0.000000 0.000000 0.000000 0.000000 0.000000 0.000000 0.000000 0.000000 0.000000 0.222222 0.000000
0.000000 0.000000 0.000000 0.000000 0.000000 0.000000 0.111111 0.000000 0.000000 0.333333 0.000000 0.000000 0.000000 0.000000 0.000000 0.333333 0.000000 0.222222 0.000000 0.000000
0.222222 0.000000 0.000000 0.000000 0.000000 0.000000 0.000000 0.111111 0.000000 0.000000 0.000000 0.000000 0.000000 0.000000 0.000000 0.000000 0.000000 0.666667 0.000000 0.000000
0.000000 0.000000 0.444444 0.555556 0.000000 0.000000 0.000000 0.000000 0.000000 0.000000 0.000000 0.000000 0.000000 0.000000 0.000000 0.000000 0.000000 0.000000 0.000000 0.000000
0.000000 0.000000 0.666667 0.111111 0.000000 0.000000 0.000000 0.000000 0.000000 0.000000 0.000000 0.000000 0.000000 0.000000 0.000000 0.222222 0.000000 0.000000 0.000000 0.000000
0.000000 0.000000 0.000000 0.222222 0.000000 0.000000 0.000000 0.000000 0.000000 0.777778 0.000000 0.000000 0.000000 0.000000 0.000000 0.000000 0.000000 0.000000 0.000000 0.000000
0.000000 0.000000 0.000000 0.000000 0.000000 0.000000 0.000000 0.000000 0.000000 1.000000 0.000000 0.000000 0.000000 0.000000 0.000000 0.000000 0.000000 0.000000 0.000000 0.000000
0.000000 0.000000 0.555556 0.000000 0.000000 0.000000 0.000000 0.222222 0.000000 0.000000 0.000000 0.000000 0.000000 0.000000 0.000000 0.000000 0.000000 0.222222 0.000000 0.000000
0.000000 0.000000 0.000000 0.000000 0.111111 0.000000 0.000000 0.000000 0.000000 0.888889 0.000000 0.000000 0.000000 0.000000 0.000000 0.000000 0.000000 0.000000 0.000000 0.000000
0.000000 0.000000 0.000000 0.333333 0.000000 0.000000 0.000000 0.000000 0.000000 0.000000 0.000000 0.000000 0.666667 0.000000 0.000000 0.000000 0.000000 0.000000 0.000000 0.000000
0.000000 0.000000 0.000000 0.333333 0.000000 0.000000 0.000000 0.000000 0.333333 0.000000 0.000000 0.000000 0.000000 0.000000 0.000000 0.000000 0.000000 0.000000 0.000000 0.333333
0.000000 0.000000 0.333333 0.111111 0.111111 0.000000 0.000000 0.000000 0.222222 0.222222 0.000000 0.000000 0.000000 0.000000 0.000000 0.000000 0.000000 0.000000 0.000000 0.000000
0.000000 0.333333 0.555556 0.111111 0.000000 0.000000 0.000000 0.000000 0.000000 0.000000 0.000000 0.000000 0.000000 0.000000 0.000000 0.000000 0.000000 0.000000 0.000000 0.000000
0.000000 0.000000 0.000000 0.666667 0.000000 0.000000 0.000000 0.000000 0.111111 0.000000 0.000000 0.000000 0.000000 0.000000 0.111111 0.111111 0.000000 0.000000 0.000000 0.000000
0.222222 0.000000 0.222222 0.333333 0.000000 0.000000 0.000000 0.000000 0.000000 0.000000 0.000000 0.000000 0.000000 0.000000 0.000000 0.000000 0.000000 0.222222 0.000000 0.000000
0.000000 0.000000 0.555556 0.222222 0.000000 0.000000 0.000000 0.000000 0.000000 0.000000 0.000000 0.000000 0.000000 0.222222 0.000000 0.000000 0.000000 0.000000 0.000000 0.000000
0.000000 0.000000 0.111111 0.333333 0.000000 0.222222 0.000000 0.000000 0.333333 0.000000 0.000000 0.000000 0.000000 0.000000 0.000000 0.000000 0.000000 0.000000 0.000000 0.000000
0.111111 0.000000 0.111111 0.444444 0.000000 0.000000 0.000000 0.000000 0.000000 0.222222 0.000000 0.000000 0.000000 0.000000 0.000000 0.000000 0.000000 0.111111 0.000000 0.000000
0.111111 0.000000 0.000000 0.000000 0.000000 0.333333 0.000000 0.000000 0.000000 0.111111 0.000000 0.000000 0.000000 0.000000 0.000000 0.000000 0.000000 0.444444 0.000000 0.000000
--------------------------------------------------------------------------------
--------------------------------------------------------------------------------
	Motif HFLVEDLLDLPEDDEEDEEV MEME-10 regular expression
--------------------------------------------------------------------------------
[HG][FW][LSV][VA][ED][DS][LE]L[DIV]L[PE][EKY][DKL][DC]E[EADV][DEQ][EKG][EL][VG]
--------------------------------------------------------------------------------
Time 62.80 secs.
********************************************************************************
********************************************************************************
SUMMARY OF MOTIFS
********************************************************************************
--------------------------------------------------------------------------------
	Combined block diagrams: non-overlapping sites with p-value < 0.0001
--------------------------------------------------------------------------------
SEQUENCE NAME COMBINED P-VALUE MOTIF DIAGRAM
------------- ---------------- -------------
PeGATA1 8.40e-62 5_[10(3.77e-18)]_154_[1(1.34e-28)]_\
1_[2(6.81e-35)]_19
PeGATA2 2.60e-63 24_[10(4.00e-14)]_66_[7(1.03e-05)]_\
170_[5(1.61e-09)]_[1(2.26e-30)]_1_[2(1.23e-32)]_22
PeGATA3 4.39e-75 154_[5(2.40e-10)]_[1(2.63e-29)]_26_\
[4(1.66e-57)]
PeGATA4 4.62e-90 65_[9(1.01e-29)]_1_[3(4.72e-53)]_44_\
[1(7.80e-26)]_5_[5(1.24e-06)]_2_[1(7.80e-26)]_58
PeGATA5 1.66e-47 57_[7(8.03e-05)]_32_[5(2.77e-09)]_\
[1(7.26e-27)]_1_[2(1.32e-29)]_27
PeGATA6 8.33e-85 212_[7(8.19e-27)]_53_[10(1.23e-15)]_\
25_[5(3.81e-08)]_1_[1(3.10e-12)]_44_[5(7.27e-07)]_[1(1.62e-29)]_1_\
[2(6.39e-33)]_6
PeGATA7 1.45e-78 19_[5(1.01e-09)]_[1(3.08e-29)]_34_\
[4(2.47e-59)]_1
PeGATA8 6.47e-24 89_[5(4.54e-10)]_[1(2.64e-28)]_90
PeGATA9 1.93e-79 121_[7(3.13e-30)]_97_[5(1.22e-09)]_\
[1(4.83e-30)]_1_[2(4.60e-33)]_44
PeGATA10 1.10e-93 27_[10(1.13e-21)]_47_[7(1.12e-29)]_\
119_[5(3.02e-09)]_[1(2.24e-29)]_1_[2(1.52e-32)]_62
PeGATA11 5.58e-86 25_[7(7.04e-28)]_53_[10(1.73e-15)]_\
25_[5(2.45e-08)]_1_[1(1.04e-12)]_44_[5(7.27e-07)]_[1(1.62e-29)]_1_\
[2(6.39e-33)]_9
PeGATA12 3.13e-22 95_[5(4.09e-08)]_[1(2.64e-28)]_89
PeGATA13 1.87e-78 19_[5(1.01e-09)]_[1(3.08e-29)]_27_\
[4(2.47e-59)]
PeGATA14 3.62e-78 32_[9(3.98e-23)]_31_[3(1.47e-50)]_\
33_[1(2.13e-24)]_71
PeGATA15 7.04e-91 97_[9(2.16e-31)]_1_[3(8.05e-51)]_31_\
[5(4.07e-05)]_2_[1(5.89e-25)]_78_[2(3.22e-06)]_8_[5(1.66e-06)]_111
PeGATA16 3.90e-79 21_[5(2.40e-10)]_[1(2.63e-29)]_26_\
[4(4.19e-59)]
PeGATA17 1.64e-42 5_[2(6.97e-05)]_13_[6(6.83e-34)]_60_\
[5(2.66e-12)]_[1(6.81e-10)]_54_[4(3.14e-05)]_1
PeGATA18 9.67e-94 35_[8(2.43e-62)]_1_[6(8.68e-33)]_58_\
[5(2.66e-12)]_[1(4.92e-07)]_25
PeGATA19 5.22e-78 6_[7(2.66e-30)]_97_[5(1.54e-10)]_\
[1(1.77e-28)]_1_[2(2.03e-33)]_41
PeGATA20 9.02e-62 16_[3(1.47e-50)]_27_[5(7.27e-07)]_2_\
[1(1.78e-24)]_49
PeGATA21 4.41e-66 40_[10(5.68e-18)]_113_\
[10(7.13e-07)]_32_[5(5.57e-10)]_[1(1.34e-28)]_1_[2(4.55e-34)]_18
PeGATA22 1.44e-19 85_[5(6.49e-09)]_2_[1(3.68e-25)]_74
PeGATA23 2.94e-76 25_[10(2.74e-05)]_21_[9(2.11e-28)]_\
44_[3(1.86e-38)]_1_[1(3.68e-25)]_142
PeGATA24 1.22e-113 36_[8(6.42e-65)]_1_[6(5.72e-35)]_63_\
[5(5.02e-12)]_[1(1.88e-26)]_76_[4(3.93e-05)]_1
PeGATA25 1.32e-81 103_[10(1.56e-19)]_40_[7(1.96e-20)]_\
81_[10(9.00e-07)]_32_[5(5.57e-10)]_[1(1.34e-28)]_1_[2(2.09e-32)]_17
PeGATA26 3.31e-58 37_[2(8.89e-05)]_13_[6(5.72e-35)]_\
61_[5(2.66e-12)]_[1(1.11e-26)]_81_[4(2.17e-05)]_1
PeGATA27 7.30e-25 24_[5(1.82e-05)]_84_[5(6.01e-11)]_\
[1(1.05e-27)]_73
PeGATA28 8.76e-51 16_[5(1.33e-08)]_[1(1.54e-28)]_20_\
[4(5.21e-30)]_5
PeGATA29 1.99e-52 16_[5(2.64e-08)]_[1(1.00e-26)]_16_\
[4(7.47e-33)]_4
PeGATA30 3.67e-50 23_[10(4.63e-18)]_68_[7(3.47e-24)]_\
93_[5(3.18e-11)]_[1(3.19e-21)]_113
PeGATA31 2.67e-96 24_[10(1.13e-21)]_10_[7(1.78e-29)]_\
113_[5(1.38e-10)]_[1(1.60e-31)]_1_[2(1.71e-31)]_62
--------------------------------------------------------------------------------
********************************************************************************
********************************************************************************
Stopped because requested number of motifs (10) found.
********************************************************************************
CPU: ip-172-31-3-238
********************************************************************************
